# Supplementary material for: Single-Cell RNA Sequencing Unravels Distinct Tumor Microenvironment of Different Components of Lung Adenocarcinoma Featured as Mixed Ground-Glass Opacity
Source: Front Immunol. 2022 Jul 6;13:903513. doi: 10.3389/fimmu.2022.903513 (PMC9299373; doi:10.3389/fimmu.2022.903513)
Supplement: Supplementary file 6 [file Table_2.xlsx]

## Sheet: Cancer_cell_top100_genes
	Cancer_cNMF_TOP100 DE genes
	1	2	3	4	5	6	7
0	CEACAM5	HLA-DPB1	KRT7	FOS	IFI27	MT-ND4	CTSH
1	TMBIM4	HLA-DRA	KRT19	JUN	IFI6	MT-CO1	NPC2
2	CNOT2	CD74	KRT17	GADD45B	XAF1	MT-CO2	SFTPC
3	NACA	HLA-DPA1	S100A10	EGR1	MX1	MT-ND2	SLC34A2
4	RAP1B	HPGD	IL32	ATF3	RPL10P9	MT-CYB	PTPN13
5	CCT2	DMBT1	TM4SF1	IER2	PLA2G1B	MT-ND5	AQP3
6	COMMD6	HLA-DQA1	TMSB10	DNAJB1	QPRT	MT-ATP6	SFTPB
7	ANXA2	PIGR	EMP2	DUSP1	RPL10P6	MT-ND3	SERPIND1
8	CP	HLA-DRB5	S100A6	HSPA1A	DSTN	MT-ND1	SFTPA1
9	AGR2	LRRK2	ACTB	IER3	SPATS2L	MT-CO3	PGC
10	FTH1	RPS2	CD24	JUNB	ZNF486	MT-ND4L	SFTPA2
11	YEATS4	PEBP4	LAMC2	NFKBIA	IFITM3	GNAS	HSD17B6
12	RAB3IP	NAPSA	KRT8	ZFP36	CDC42	RNPC3	ADGRF5
13	CD63	PLAT	CST6	FOSB	WLS	TTC3	CPM
14	CXCL17	HLA-DQA2	CLIC5	ID2	MX2	MTATP6P1	DUSP6
15	DNAJC3	C4BPA	NEXN	CXCL2	SERBP1	MUC15	SFTPD
16	SERPINA1	MACROD2	MYL12B	PPP1R15A	ENAH	RPS21	RNASE1
17	RARRES3	HLA-DRB6	SCEL	UBB	CIT	NDRG1	EPHX1
18	FTL	SFTPB	TPM4	UBC	DRAM1	PRPF6	TMEM213
19	SRGAP1	C16orf89	CAV2	HSPA1B	QSOX1	ALCAM	TNC
20	ATP5F1B	KCNJ15	CD55	CITED2	GLS	MT-TP	CA2
21	RPL3	SPINK5	TUBA1A	GADD45G	TM4SF4	MT-RNR1	LGI3
22	GAPDH	ELF5	RAB11FIP1	HES1	RB1CC1	NPNT	CLDN18
23	SOX2	CTSE	PRSS23	TCIM	SEC11C	ANKRD36C	LAMP3
24	DIS3	FABP5	ITGB8	MAFB	RAD21	FAM129A	GKN2
25	GNS	HLA-DMA	TNFRSF12A	CYR61	ISG15	LMO3	CADM1
26	SLC35E3	COLEC12	PHLDB2	RHOB	MXRA8	DNAH11	SCD
27	ATP10B	AQP1	RETREG1	RRAD	LUC7L3	MT-ATP8	DHCR24
28	B2M	DBI	ACTG1	RASD1	MEAF6	SRRM2	ETV5
29	FCGR2A	MSLN	ANXA1	NFKBIZ	FABP3	MSLN	AQP1
30	MGP	TPT1	PTGS2	KLF4	PTPRF	LAMA5	CCND1
31	CNPY2	CYB5A	MMP7	DDIT3	EPCAM	EMP2	AP003064.2
32	RPS19	C3	AREG	H3F3B	BTG3	PABPC1	CAT
33	CDK4	NUCB2	NEDD9	RGS16	NAP1L1	AZGP1	COL8A1
34	XPOT	ST3GAL1	NPR3	SRSF7	EIF4G2	WFDC2	HHIP
35	RPL41	CYB5R3	PERP	GDF15	ASPH	PPDPF	LPCAT1
36	RPS18	CRYM	ANXA2	HSPA6	IFI44L	YWHAB	PLD3
37	SLITRK6	IFT57	CD9	CLDN4	PLCB1	FAM46A	C5
38	MMP1	SEC62	LBH	NR4A1	S100A13	TMEM130	CYP2B7P
39	RPS3	MGST1	ITGB1	HBEGF	OAS1	CFH	LDLR
40	FRS2	PRKCI	CCL2	TRIB1	MT1E	AMY2B	SLC46A2
41	FEZF1-AS1	LINC02471	OCIAD2	RPS27	CXADR	KDR	ACSL5
42	LGALS3	HLA-DRB1	KRT18	ELF3	IFIT1	BCAM	NRIP3
43	TSPAN8	PPIB	MAP2	CCNL1	IFIT3	MEF2C	MFSD2A
44	LRP2	HLA-DQB1	LMO7	SERTAD1	MT2A	SPINK1	TMEM191A
45	TSPAN31	SCGB3A1	AC027277.1	TSC22D1	TCEAL2	ZBTB16	NDNF
46	DYRK2	VEPH1	CALM2	PLK2	TMSB4X	PIGT	HLA-DRB1
47	PRDX4	EPS8	EZR	ANKRD37	ATP5IF1	HOOK3	WIF1
48	MDM2	SLPI	PTTG1IP	EIF4A3	ZMPSTE24	STX16	CACNA2D2
49	RPL13A	TMEM159	TES	IER5	NDUFB9	APOD	SELENBP1
50	CAND1	RASGRF1	C12orf75	DDIT4	MTSS1	CMYA5	NFIX
51	TMEM19	RPS15A	TAGLN	KLF10	FBN1	HIST1H1D	ABCC4
52	RPL23A	IFITM2	CEACAM6	CXCL3	DRAIC	TIMP1	ENSG00000257815
53	RPL18A	FAM3D	ANXA3	HIST1H4C	APLP2	ITGB2	VEPH1
54	RPL10	IVD	SERPINE1	CXCL8	TNNC2	FAM118A	FGGY
55	RXYLT1	RPL13	TRAM1	ID1	NDUFS4	SDC1	ITGA2
56	AL078639.1	RPL21	MYL12A	TACSTD2	GNG12	CYP4B1	GDE1
57	LRIG3	ATP5F1E	RAB31	EIF1	SRSF11	PCM1	LHFPL3-AS2
58	OS9	SHISA2	MYL6	SGK1	C12orf75	RNF19A	MEGF11
59	DCTN2	TSPAN1	AC245041.2	HSP90AA1	METAP2	MMP13	TGFBR2
60	CEACAM6	ARFGAP3	CMTM3	HSPB1	TMBIM6	MTDH	SMC4
61	RPS27A	AC008268.1	CAV1	DNAJA1	ACAT1	ATP5F1E	ATP11A
62	MIF	GSPT1	TMOD3	CDKN1A	USP1	ASAH1	CIT
63	MON2	ALDH1A1	CCND1	CEBPD	CYSTM1	MTCO1P12	IRX3
64	GNG5	CAP1	NCOA7	SOCS3	UQCRB	C16orf89	SUSD2
65	TFPI	SLC40A1	DST	ARC	LY6E	RETN	NHSL1
66	KLF5	TFPI	SOX4	BTG2	KLK7	LPIN2	EPDR1
67	SLC16A7	NPC2	RN7SL827P	RPL30	ZNF385B	XIST	IGFBP7
68	RPL31	ALDH3A1	LGALS1	SAT1	SNHG6	AKAP9	DRAM1
69	MUC5B	TMEM213	MACC1	CTGF	HNRNPA2B1	CCDC186	ALPL
70	LDHB	RPS28	EDN1	RPL23	ARID4A	MRC1	ESYT3
71	RAB21	NUP58	CREB5	RC3H1-IT1	DDX60	MT-TW	CD44
72	WARS	SLC39A8	HSPB1	NR0B2	OAS2	ITM2B	SAT1
73	RPS5	RPS9	SERINC2	RPL31	ATRX	KMT2C	COX20
74	RPS27	RPSA	GPRC5A	HIST1H2BD	RBM25	NSD3	ATP1B1
75	ADGRF1	PDIA3	S100A11	RPLP1	ID3	ZKSCAN1	EGFR
76	RBP2	KITLG	PSMA7	GADD45A	EMB	BOD1L1	SELENOP
77	LMO7	CLDN2	CRIP2	RPL21	GRB14	CTSZ	RPS29P11
78	CXCL14	SELENOW	FSTL1	ZFP36L1	S100A11	PSMA7	ITGB6
79	RPL37A	CBR1	STMN1	RPS3A	DHRS7	AC092117.2	CYB5A
80	IFI16	RPL18A	AKAP12	RPS3	EIF3H	SLC25A37	MAOA
81	GRIN2A	LINC02555	CFL1	ZFP36L2	MST1P2	GLCCI1	TOP1
82	RPLP0	EEF1A1	TNNC1	BRD2	PFDN1	BPTF	GGCX
83	RPL13	ACSM3	KLF6	SOCS1	RPS25	DSP	P3H2
84	CFTR	S100P	TRIM29	HSPA8	MT-RNR2	S100A4	TMEM163
85	CDH8	RPL18	CD151	RPS13	PPCS	CREBBP	HLA-DMB
86	MAP1B	AC013489.3	COL17A1	RPL37	NQO1	HLA-DRB5	AKAP13
87	RPL18	SCGB3A2	ICAM1	EGR2	STAU1	MAGI3	PIGR
88	LEMD3	NRGN	C3orf35	RPS27A	RPS27L	NECTIN3	RN7SL172P
89	LLPH	AC005722.3	KC877392.1	ZC3H12A	ADRA2B	HMGB3	LGALS12
90	RPL36	RBPMS	PALLD	MYC	JPT1	SERINC3	TMEM243
91	DCLK1	HSP90B1	S100A2	H2AFX	SRSF5	FMN1	HSPA5
92	TSPO	MGLL	SPTBN1	ADM	TMEM233	SYT8	RAI14
93	MARCKS	ANK3	PTHLH	WFDC2	SMAD5	SUSD2	SDR16C5
94	RASSF3	RPL13A	TACSTD2	ADRB2	RBMX	CHD4	AC060766.3
95	SFTPA2	RPL3	SPON2	CEBPB	OAS3	FCGRT	AC025279.1
96	SPP1	TXN	C19orf33	RPS16	CLIC4	AL365226.2	DUOX1
97	CDKN2A	PABPC1	TXN	RPL27A	KIFAP3	TRIM56	AC092418.1
98	RPLP2	RPS12	CLDN1	RPL9	MESP2	PTMS	ESAM
99	THAP2	PRSS8	RAC1	TRA2B	TBCA	PRRC2B	HIP1
