# Supplementary material for: Single-Cell RNA Sequencing Unravels Distinct Tumor Microenvironment of Different Components of Lung Adenocarcinoma Featured as Mixed Ground-Glass Opacity
Source: Front Immunol. 2022 Jul 6;13:903513. doi: 10.3389/fimmu.2022.903513 (PMC9299373; doi:10.3389/fimmu.2022.903513)
Supplement: Supplementary file 7 [file Table_3.xlsx]

## Sheet: Mac_top100_genes
	Mac_cNMF_top100_DE genes
	1	2	3	4	5	6	7	8
0	SLC40A1	HSPA1A	LYZ	CSTB	GAPDH	GBP1	CXCL2	HLA-DQA2
1	FOLR2	HSP90AA1	PABPC1	FABP5	SPP1	CXCL10	NFKBIA	RETN
2	SELENOP	JUN	MT-TP	ANXA2	RGS1	CXCL11	TNFAIP3	MSMO1
3	CTSZ	MALAT1	AC020656.1	LGALS3	MEF2C	CXCL9	CXCL8	SQLE
4	CCL13	IFI30	AC009093.3	SDC2	CD14	GBP5	IER3	FBP1
5	CCL18	DNAJB1	ALDH2	VIM	CMTM3	GBP4	NR4A2	MSR1
6	LGMN	HSPH1	MS4A7	CTSL	OLFML3	IDO1	NFKBIZ	MT-ND2
7	DAB2	JUND	TMSB4X	S100A10	CORO1A	TNFSF10	IL1B	SCD
8	PLD3	CCDC88A	RPS19	EMP1	LPAR6	IFIT3	CCL4L2	HLA-DRB6
9	PSAP	TRA2B	ALAS1	TPM4	ACTB	IFIT2	CXCL3	FADS1
10	CPM	CCNL1	TYROBP	LGALS1	MARCKS	STAT1	PNRC1	MT-CYB
11	GPNMB	HSP90AB1	MT-TE	SH3BGRL3	CCND1	ANKRD22	DUSP2	MT-CO2
12	MS4A6A	SLC2A3	HLA-DRA	NR1H3	HTRA1	ISG15	ATF3	FADS2
13	APOE	BRD2	CSTA	MGLL	YWHAH	SLAMF7	CCL3L1	FAM213A
14	LILRB5	CEBPB	CEACAM8	TXN	LGALS1	RSAD2	FOSB	MT-ND4
15	PLTP	VCAN	RPS27	TAGLN2	SH3KBP1	IFIT1	MAFF	FABP3
16	FUCA1	RHOB	FABP4	CTSB	STAB1	SLC2A6	CD83	MT-CO1
17	CCDC152	ID2	HLA-DRB1	TM4SF19	FCGBP	PLEK	CCL4	SERPINA1
18	TMEM176B	DNAJA1	ALOX5AP	FTH1	TYMP	WARS	GPR183	MT-ND5
19	TMEM176A	HSPD1	VMO1	CD63	ETV5	IRF1	EIF4A3	TGM2
20	CD74	KLF4	TCF7L2	LMNA	ZFP36L1	RARRES3	CCL3	CPE
21	PMP22	CITED2	C1QB	EMP3	RNASE1	TNFAIP6	PPP1R15A	MT-ND1
22	HLA-DMB	FOS	PLAC8	CD36	TGFBI	VAMP5	MT-RNR2	TFRC
23	A2M	B3GNT5	RPL21	AC104046.1	TPI1	AC005515.1	CXCL1	IL17RB
24	PLA2G7	WFDC2	THBS1	S100A11	GAL3ST4	NUB1	DNAJB1	MRC1
25	C1QC	NEAT1	KCNAB1	CD9	ADORA3	TNFSF13B	IL1A	GCHFR
26	CTSC	IER5	SERPINA1	FABP5P7	TCF4	EPSTI1	HSPA1B	MCEMP1
27	CMKLR1	TPT1	LTA4H	S100A6	DDIT4	MT2A	FOS	MARCO
28	CFD	ANXA1	TXNIP	MYADM	ADAP2	APOBEC3A	BIRC3	PLBD1
29	F13A1	RETN	LST1	CD99	CAPZB	NEXN	ZFAND5	DHCR24
30	MAF	FOSB	TKT	PLA2G7	RNASET2	MX1	GADD45B	MT-ATP6
31	CD163L1	SAMHD1	EEF1A1	CHI3L1	TMIGD3	LAP3	ZFP36	CA2
32	ALDH1A1	UBC	RPS29	CALM3	RGS10	IFITM3	DUSP1	CD52
33	CD84	HIST1H2BD	RPL15	ANXA1	MERTK	ISG20	PTGS2	MME
34	ITM2B	RBBP6	PARAL1	CD68	MAFB	SNX10	DNAJB4	ACAT2
35	ENPP2	KLF6	RPS20	MMP19	CCL3	PSMB9	NR4A3	DBI
36	RBP1	BPTF	HLA-DRB5	DBI	PKIB	IFI44L	NR4A1	HBEGF
37	ABCA1	UBB	RPS13	PRDX1	ADAM28	CCL8	HSP90AA1	HLA-C
38	RASSF4	SPINK1	LY6E	FTL	EGR1	ACOD1	IL6	IFI6
39	IGSF6	HSP90B1	STXBP2	PDIA3	GPX1	CALHM6	PLIN2	IGFBP2
40	CTSB	HBEGF	MYL6	LGMN	LDHA	PSME2	KLF6	NMB
41	LIPA	GOLGA4	ARL4A	APOC1	ADAM8	SAMD9L	CCL20	HLA-DQB1
42	EPHX1	CYBB	RPL23A	IL1RN	C3	SOD2	EGR1	MT-CO3
43	CD59	DUSP1	HLA-DPA1	LILRB4	FSCN1	GBP1P1	KLF4	DHCR7
44	SLCO2B1	XIST	RPS27A	CTSD	CD93	DDX58	IER2	LPL
45	MS4A4A	GNAS	AC092809.2	GPNMB	TUBA1C	IFIH1	NAMPT	ATP1B1
46	HLA-DPB1	HNRNPU	LSAMP	ENO1	PFN1	IL32	BTG2	COLEC12
47	NCOA4	RPS6	GRN	RGCC	CSF1R	IFI35	KLF2	DCSTAMP
48	GAL3ST4	SLC11A1	RPS2	FDX1	ZFP36L2	TAP1	SOD2	RMDN3
49	HLA-DQA1	INTS6	LY86	TIMP3	A2M	TNIP3	RCAN1	HEXB
50	CTSS	ALCAM	ALOX5	H2AFY	CADM1	NT5C3A	DNAJA1	BHLHE41
51	CREG1	RPS8	CTSC	CCL7	CX3CR1	NCF1C	TNF	INSIG1
52	ANTXR2	GADD45G	SPRY1	NPC2	MS4A6A	TYMP	MT-RNR1	MT-ND4L
53	MARCKS	PPP1R15A	ADGRE1	LIPA	RAC1	CD40	HES1	PCOLCE2
54	ACP5	IER2	SERPING1	S100A4	GPR34	PDGFRL	HSPA1A	HES2
55	IQGAP2	EIF5	CST3	ANPEP	HS3ST1	HERC5	HSP90AB1	LILRA5
56	PDK4	JMJD1C	MT1L	HPGD	IFNGR2	OPTN	TIPARP	HCST
57	HLA-DQB1	ZEB2	CXCL16	ANXA5	CLDN1	XAF1	PPP1R15B	CXCL16
58	C1QB	PLIN2	RPL23	GAPDH	CKLF	GBP2	JUN	PEBP1
59	MFSD1	ATF3	HLA-DQA1	HM13	FCER1G	HAPLN3	SAT1	TREM1
60	HLA-DRA	IFRD1	SLC25A6	CAPG	ENO1	IL4I1	EREG	GPX3
61	GGTA1P	HSPE1	PYCARD	CTSZ	CAMK1	PARP9	G0S2	ALOX5AP
62	CTSD	S100A8	RPL30	OPTN	NDRG2	CMPK2	BCL2A1	RETREG1
63	EPB41L2	RSRP1	C9orf16	NOP10	LTC4S	VCAM1	UBC	MTATP6P1
64	IL2RA	ROCK1	EVL	ATP6V1F	GPR82	AC007991.2	SLC2A1	ATP6V0D2
65	NPL	KLF10	SLC25A5	PKM	RPS3	UBE2L6	ARL4C	LDLR
66	CPVL	ATP2B1-AS1	GNG11	ACTG1	CCL4	ETV7	RGS2	GLRX
67	HLA-E	HSPA1B	VSIG4	ACP5	NPC2	PSTPIP2	SGK1	CYBB
68	SDC3	PIM1	S100A9	GSTO1	C3AR1	PSORS1C1	JUNB	TSPO
69	ME1	BOD1L1	DECR1	MATK	ITGA4	PARP14	ZNF331	BSG
70	HLA-DRB1	ANKRD12	TSPO	CXXC5	BMP2K	RNF213	ARL5B	IDI1
71	SMPDL3A	BHLHE40	CTSW	CALU	RAB31	ICAM1	ARRDC3	INHBA
72	C1QA	MT-RNR1	MYB	SLAMF9	ATF5	APOL6	CSRNP1	RPL10P9
73	FCGR2A	DNAJA4	C1orf162	ELOC	TLR2	SRD5A3-AS1	CXCR4	HMGCS1
74	RNASE1	ANKRD36C	NDUFB1	ACTB	PTGS1	GCH1	CH25H	ASRGL1
75	HLA-DMA	SFTPB	ACSM3	PLD3	LIMS1	PLEKHO1	HSPD1	GUSB
76	DPP4	AC109326.1	CARD16	FAIM	TGFBR1	B2M	HSPH1	F2R
77	ASAH1	FAM46A	EIF1	RALA	IER2	SP110	CHMP1B	JAML
78	ADORA3	MAFB	OLR1	AP003064.2	CCL3L1	FYB1	EGLN3	PRSS21
79	GPR155	YBX3	GCA	CHIT1	FOS	C15orf48	CCNL1	2021-09-11
80	SERPINF1	BAZ2B	CDC42EP3	MMP9	RNASE2	LAMP3	GSTM2	FKBP15
81	FCHO2	SFPQ	RSPO3	SLC28A3	CCL5	IL15RA	ICAM1	FDFT1
82	AP2A2	CHML	JPT1	ACP2	RPL10	MIR3945HG	H3F3B	HLA-DRB5
83	FCGRT	AC135983.2	C10orf128	SERPINE1	CCL2	CCL5	IER5	SPN
84	PRCP	PPP1R15B	HCK	MGST3	ANKRD22	APOL3	PHLDA1	LIMS2
85	CLIC2	PHLDA1	RPLP2	MFSD12	BCAT1	TMSB10	RIPK2	SSBP3
86	TMEM37	LRRFIP1	RPL39	C15orf48	ID2	OAS2	IL20	EPB41L1
87	NPC2	ACTN4	GYPC	AHNAK	RHOC	IFI16	PRDM1	FDPS
88	MERTK	SRRM2	ATP5MG	CCL18	TNFRSF11A	P2RY14	RGS1	LDHB
89	APOC1	FAM41C	RPL37A	PSAP	H3F3B	PSME1	KDM6B	JAKMIP2
90	CD209	GADD45A	CCL23	CAPN2	ST6GAL1	PLSCR1	CLK1	ID3
91	RNASE6	RF00015	RNF149	B2M	PTMA	SLAMF8	BAG3	FAM89A
92	GLUL	PRRC2C	SRGN	FN1	GIMAP7	NINJ1	PMAIP1	DHRS4
93	FCGR3A	TIMP1	RPL37	PSMA7	RNF145	OAS3	ERRFI1	APLP2
94	TMIGD3	CHD1	SVIL	CCR1	PLAU	AC105942.1	RRAD	OSCAR
95	AP1B1	TXNIP	LGALS3BP	PDXK	MIF	HS3ST3B1	GEM	S1PR4
96	VCAM1	PHACTR1	LSM6	SERF2	GNAI2	GPR84	AREG	ADCY3
97	AKR1B1	AL035252.3	CD101	ATP5MC3	PALD1	TNFAIP2	CCL5	C1QA
98	GPR34	RNU6-681P	PCED1B-AS1	MREG	PGK1	NMI	EN2	NUPR1
99	TCN2	LAMP1	CD302	CIR1	PLXDC2	CCL19	IFI27	SC5D
