# Supplementary material for: Single-Cell RNA Sequencing Unravels Distinct Tumor Microenvironment of Different Components of Lung Adenocarcinoma Featured as Mixed Ground-Glass Opacity
Source: Front Immunol. 2022 Jul 6;13:903513. doi: 10.3389/fimmu.2022.903513 (PMC9299373; doi:10.3389/fimmu.2022.903513)
Supplement: Supplementary file 8 [file Table_4.xlsx]

## Sheet: Sheet1
S components upregulated interacting pairs
celltype	interacting_pair	receptor	P01_GGO	P01_S	P03_GGO	P03_S	P02_GGO	P02_S
Activated_DC|Activated_DC		True_False	0	3.002	1.849	2.043	0	2.263	LGALS9_	129:52
Activated_DC|Mac_C1	HLA-DPB1_TNFSF13B	True_False	1.992	2.419	1.974	2.038	0	2.325	LGALS9_COLEC12	38:0
Activated_DC|Mac_C10	CD74_COPA	True_False	2.662	2.734	0	2.295	0	2.796	LGALS9_HAVCR2	26:1
Activated_DC|Mac_C10	HLA-DPB1_TNFSF13B	True_False	2.06	2.427	1.724	2.236	1.953	2.537	LGALS9_CD44	21:11
Activated_DC|Mac_C11	HLA-DPB1_TNFSF13B	True_False	0	2.364	0	2.002	0	2.328	ANXA1_FPR	60:0
Activated_DC|Mac_C4	HLA-DPB1_TNFSF13B	True_False	2.023	2.448	1.944	1.946	0	2.448	SPP1	238:1
Activated_DC|Mac_C5	HLA-DPB1_TNFSF13B	True_False	1.971	2.427	1.958	2.115	0	2.523	SPP1_PTGER4	84
Activated_DC|Mac_C7	HLA-DPB1_TNFSF13B	True_False	2.045	2.433	2.049	2.155	0	2.328	SPP1_CD44	72:0
Activated_DC|Mac_C7	NRP2_SEMA3C	True_False	0.729	1.186	0.592	0.638	0.731	0.74	SPP1_a4b1 complex	82
Activated_DC|Proliferating_DC	HLA-DPB1_TNFSF13B	True_False	0	2.451	1.785	1.811	0	2.139	VEGFA_KDR	23:0
Activated_DC|Proliferating_Mac	HLA-DPB1_TNFSF13B	True_False	1.957	2.423	1.953	2.05	0	2.328	CCL3_CCR1	83
Cancer_cell|Cancer_cell	CEACAM5_CEACAM6	False_False	0	1.217	0	1.79	2.889	3.302	TNF_	90:13
Cancer_cell|Cancer_cell	CXADR_FAM3C	True_False	0.311	0.343	0.626	0.65	0.394	0.505	TNF_DAG1
Cancer_cell|Cancer_cell	MDK_SORL1	False_True	0.411	0.55	0.525	0.603	0	0.485	TNF_TNFRSF1A	26:3
Cancer_cell|Cancer_cell	THBS1_a3b1 complex	False_False	0.137	0.229	0.206	0.234	0	0.174	TNF_TNFRSF1B	28:2
Cancer_cell|Cancer_cell	VEGFA_KDR	False_True	0	0.407	0	0.214	0	0.372	TNF_VSIR	24
Cancer_cell|Mac_C1	MDK_LRP1	False_True	0.672	0.867	0.793	0.872	0.61	0.824	CCL5	29:0
Cancer_cell|Mac_C1	VEGFA_FLT1	False_True	0.288	0.361	0.219	0.397	0	0.275	CCL5_CCR1
Cancer_cell|Mac_C10	HLA-F_LILRB1	False_True	0	0.332	0	0.502	0	0.637	CCL5_CCR5
Cancer_cell|Mac_C10	MDK_LRP1	False_True	0.548	0.847	0.901	0.96	0.804	0.848
Cancer_cell|Mac_C10	TNFSF10_RIPK1	False_True	0	0.426	0	0.871	0.756	0.939	HLA	63
Cancer_cell|Mac_C10	VEGFA_FLT1	False_True	0	0.338	0	0.595	0	0.32	CD74	19
Cancer_cell|Mac_C11	MDK_LRP1	False_True	0.683	0.885	0.841	0.865	0.87	0.98	NRP	30
Cancer_cell|Mac_C2	MDK_LRP1	False_True	0.583	0.808	0.763	0.805	0.552	0.728	MDK	11
Cancer_cell|Mac_C2	MDK_SORL1	False_True	0.364	0.458	0.494	0.602	0.39	0.589	ICAM	14
Cancer_cell|Mac_C2	PGRMC2_CCL4L2	True_False	0	0.436	0	1.512	0.622	0.918	C5AR	41
Cancer_cell|Mac_C3	HLA-F_LILRB2	False_True	0	0.25	0	0.302	0	0.324	PTPRC	18
Cancer_cell|Mac_C3	PGRMC2_CCL4L2	True_False	0.816	0.817	1.473	2.438	1.08	1.573	ALOX	39
Cancer_cell|Mac_C4	MDK_LRP1	False_True	0.597	0.819	0.779	0.804	0.568	0.687	GRN	32
Cancer_cell|Mac_C4	MDK_SORL1	False_True	0.32	0.429	0.53	0.746	0.364	0.557
Cancer_cell|Mac_C7	MDK_LRP1	False_True	0.56	0.809	0.734	0.787	0.55	0.697
Cancer_cell|Mac_C8	NRP2_SEMA3C	True_False	0	0.388	0	0.31	0.276	0.287
Cancer_cell|Mac_C8	VEGFA_FLT1	False_True	0.272	0.425	0.249	0.835	0.286	0.376
Cancer_cell|Mac_C9	HLA-F_LILRB1	False_True	0	0.362	0	0.513	0	0.444
Cancer_cell|Mac_C9	MDK_LRP1	False_True	0.636	0.815	0.691	0.817	0.561	0.568
Cancer_cell|Plasma	CXADR_FAM3C	True_False	0.237	0.38	0	0.663	0	0.404
Cancer_cell|Proliferating_DC	TNC_a4b1 complex	False_False	0.566	0.584	0.301	0.59	0	0.285
Cancer_cell|T_cells	FAM3C_CLEC2D	False_True	0.29	0.399	0.42	0.444	0.269	0.388
Cancer_cell|T_cells	LTBR_LTB	True_False	0.302	0.379	0.33	0.445	0.346	0.411
Cancer_cell|T_cells	PGRMC2_CCL4L2	True_False	0	0.445	0	1.212	0.531	0.834
Cancer_cell|cDC1	ICAM1_ITGAL	True_True	0	0.745	0	0.749	0	0.53
Cancer_cell|cDC1	ICAM1_aLb2 complex	True_False	0	0.745	0	0.749	0	0.53
Cancer_cell|cDC2	MDK_SORL1	False_True	0.314	0.476	0	0.618	0.297	0.419
Ciliated_cell|Mac_C1	ANXA1_FPR2	False_True	0.821	0.993	0.884	1.005	0	0.854
Ciliated_cell|Mac_C11	ANXA1_FPR3	False_True	0	0.987	0	1.175	0	1.217
Ciliated_cell|Mac_C3	ANXA1_FPR3	False_True	1.03	1.192	1.097	1.357	0	1.148
Ciliated_cell|Mac_C3	PGRMC2_CCL4L2	True_False	0.681	0.713	1.362	2.344	0	1.603
Ciliated_cell|Mac_C9	ANXA1_FPR1	False_True	1.221	1.317	1.055	1.256	0	1.173
Mac_C10|Activated_DC	C5AR1_RPS19	True_False	0	2.329	2.327	2.367	2.128	2.245
Mac_C10|Activated_DC	PLAUR_a4b1 complex	True_False	1.183	1.421	0.929	1.437	0.881	1.095
Mac_C10|Cancer_cell	LGALS9_SLC1A5	False_True	0.697	0.755	0	0.511	0.759	0.817
Mac_C10|Cancer_cell	NRP1_VEGFA	True_False	0.343	0.402	0.537	0.958	0.404	0.441
Mac_C10|Ciliated_cell	LGALS9_SLC1A5	False_True	0	0.68	0	0.629	0	0.697
Mac_C10|Mac_C11	FN1_aVb5 complex	False_False	1.139	1.574	0	0.758	1.157	1.592
Mac_C10|Mac_C2	ALOX5_ALOX5AP	False_False	0	1.56	1.048	1.485	0	1.39
Mac_C10|Mac_C2	PLAUR_a4b1 complex	True_False	0	0.509	0	1.12	0.622	0.781
Mac_C10|Mac_C3	PLAUR_a4b1 complex	True_False	0	0.478	0	1.129	0.709	0.741
Mac_C10|Mac_C4	PLAUR_a4b1 complex	True_False	0	0.478	0	1.163	0	0.727
Mac_C10|Mac_C5	LGALS9_COLEC12	False_True	1.144	1.24	1.201	1.226	0.928	0.951
Mac_C10|Mac_C7	NRP2_SEMA3C	True_False	0.437	0.508	0	0.426	0	0.387
Mac_C10|Mac_C8	CSF1R_CSF1	True_False	0.43	0.617	0	0.417	0.411	0.674
Mac_C10|Mast	LGALS9_SLC1A5	False_True	0	0.664	0	0.522	0	0.706
Mac_C10|Mast	PLAUR_a4b1 complex	True_False	0	0.581	0	1.127	0	0.859
Mac_C10|Plasma	HLA-C_FAM3C	True_False	1.497	1.583	0	1.608	0	1.416
Mac_C10|Proliferating_DC	ALOX5_ALOX5AP	False_False	0	1.734	1.122	1.453	0	1.473
Mac_C10|Proliferating_DC	GRN_SORT1	False_True	0	1.636	0	1.252	0	1.553
Mac_C10|Proliferating_DC	PLAUR_a4b1 complex	True_False	0.769	0.843	0	1.405	0	0.764
Mac_C10|Proliferating_Mac	PLAUR_a4b1 complex	True_False	0	0.537	0	1.923	0.613	0.787
Mac_C10|T_cells	FN1_a4b1 complex	False_False	1.273	1.644	0	0.904	1.267	1.451
Mac_C10|T_cells	LGALS9_SORL1	False_True	0	0.734	0	0.552	0	0.792
Mac_C10|T_cells	LTBR_LTB	True_False	0.311	0.395	0	0.617	0.346	0.454
Mac_C10|T_cells	PLAUR_a4b1 complex	True_False	0	0.536	0	1.26	0	0.742
Mac_C10|cDC1	FN1_a4b1 complex	False_False	0	2.461	0	1.133	1.244	1.422
Mac_C10|cDC1	LGALS9_HAVCR2	False_True	0	0.916	0	0.751	0	0.935
Mac_C10|cDC2	ALOX5_ALOX5AP	False_False	0	1.876	1.291	1.679	0	1.486
Mac_C10|cDC2	LGALS9_SORL1	False_True	0	0.783	0	0.589	0	0.697
Mac_C10|cDC2	LTBR_LTB	True_False	0.365	0.399	0	0.31	0.958	1.034
Mac_C11|Activated_DC	C5AR1_RPS19	True_False	0	2.346	2.014	2.115	0	2.492
Mac_C11|Cancer_cell	C5AR1_RPS19	True_False	0	1.735	0	1.464	0	2.159
Mac_C11|Cancer_cell	DSC2_DSG2	False_False	0	0.233	0	0.526	0.284	0.36
Mac_C11|Cancer_cell	GRN_SORT1	False_True	0	1.429	0	1.312	0	1.578
Mac_C11|Cancer_cell	LGALS9_PTPRK	False_True	0.612	0.729	0.657	0.812	0	0.451
Mac_C11|Ciliated_cell	CD74_APP	True_False	0	2.603	0	2.698	0	2.573
Mac_C11|Ciliated_cell	LGALS9_PTPRK	False_True	0	0.618	0	0.699	0	0.469
Mac_C11|Mac_C1	ANXA1_FPR2	False_True	0	0.859	1.005	1.091	0	0.707
Mac_C11|Mac_C1	LGALS9_LRP1	False_True	0.893	1.103	0.738	0.946	0	0.866
Mac_C11|Mac_C10	LAIR1_LILRB4	True_True	0	0.68	0	0.633	0	1.019
Mac_C11|Mac_C10	LGALS9_HAVCR2	False_True	0	0.789	0.556	0.698	0	0.674
Mac_C11|Mac_C11	LGALS9_CD44	False_True	0	1.378	0	1.108	0	1.06
Mac_C11|Mac_C2	ALOX5_ALOX5AP	False_False	0	1.43	0.849	0.995	0	1.188
Mac_C11|Mac_C2	LGALS9_LRP1	False_True	0	1.045	0.708	0.88	0	0.771
Mac_C11|Mac_C2	LGALS9_SORL1	False_True	0	0.694	0	0.676	0	0.632
Mac_C11|Mac_C2	SPP1_PTGER4	False_True	0	0.671	0	0.477	0	1.958
Mac_C11|Mac_C2	TGFB1_TGFbeta receptor1	False_True	0	0.27	0	0.347	0	0.379
Mac_C11|Mac_C3	GRN_SORT1	False_True	0	1.524	1.294	1.329	0	1.538
Mac_C11|Mac_C3	LGALS9_CD44	False_True	0	1.263	0.999	1.083	0	0.838
Mac_C11|Mac_C3	LGALS9_COLEC12	False_True	0	1.099	0.728	1.404	0	0.678
Mac_C11|Mac_C3	LGALS9_LRP1	False_True	0	0.923	0.668	0.739	0	0.775
Mac_C11|Mac_C3	SPP1_PTGER4	False_True	0	0.661	0	0.64	0	2.003
Mac_C11|Mac_C4	GRN_SORT1	False_True	0	1.605	1.421	1.486	0	1.564
Mac_C11|Mac_C4	LGALS9_CD44	False_True	0	1.294	0	0.994	0	0.852
Mac_C11|Mac_C4	LGALS9_COLEC12	False_True	0	1.115	0	1.14	0	0.63
Mac_C11|Mac_C4	LGALS9_LRP1	False_True	0	1.055	0.724	0.878	0	0.73
Mac_C11|Mac_C4	LGALS9_SORL1	False_True	0	0.666	0	0.82	0	0.6
Mac_C11|Mac_C5	LGALS9_COLEC12	False_True	0	1.17	0.725	1.329	0	0.716
Mac_C11|Mac_C6	LAIR1_LILRB4	True_True	0	0.715	0	0.593	0	1.004
Mac_C11|Mac_C6	LGALS9_COLEC12	False_True	0	1.266	0.658	1.29	0	0.69
Mac_C11|Mac_C6	LGALS9_LRP1	False_True	0	1.043	0.676	0.802	0	0.687
Mac_C11|Mac_C6	SPP1_PTGER4	False_True	0	0.691	0	0.57	0	1.98
Mac_C11|Mac_C7	C5AR1_RPS19	True_False	0	1.867	0	1.84	0	2.025
Mac_C11|Mac_C7	LGALS9_CD44	False_True	0	1.427	1.051	1.104	0	1.017
Mac_C11|Mac_C7	LGALS9_LRP1	False_True	0	1.045	0.679	0.861	0	0.74
Mac_C11|Mac_C8	C5AR1_RPS19	True_False	0	1.871	0	2.119	0	2.069
Mac_C11|Mac_C8	CSF1R_CSF1	True_False	0.378	0.54	0	0.455	0.442	0.612
Mac_C11|Mac_C8	LAIR1_LILRB4	True_True	0.636	0.869	0	0.629	0	1.234
Mac_C11|Mac_C8	LGALS9_CD44	False_True	0	1.395	1.101	1.184	0	1.055
Mac_C11|Mac_C9	ANXA1_FPR1	False_True	0	1.182	1.176	1.342	0	1.027
Mac_C11|Mac_C9	LAIR1_LILRB4	True_True	0	0.79	0	0.87	0	1.071
Mac_C11|Mac_C9	SPP1_CD44	False_True	0	1.243	0	1.014	0	2.456
Mac_C11|Mast	NRP1_VEGFA	True_False	0.426	0.551	0	0.306	0.501	0.55
Mac_C11|Plasma	C5AR1_RPS19	True_False	0	1.959	0	1.733	0	2.026
Mac_C11|Proliferating_DC	ALOX5_ALOX5AP	False_False	0	1.603	0.923	0.963	0	1.271
Mac_C11|Proliferating_DC	SPP1_a4b1 complex	False_False	0	0.927	0	0.658	0	2.013
Mac_C11|Proliferating_Mac	LGALS9_CD44	False_True	0	1.325	1.014	1.327	0	0.866
Mac_C11|Proliferating_Mac	LGALS9_COLEC12	False_True	0	1.161	0.746	1.078	0	0.712
Mac_C11|Proliferating_Mac	LGALS9_HAVCR2	False_True	0	0.705	0.532	1.078	0	0.616
Mac_C11|Proliferating_Mac	SPP1_a4b1 complex	False_False	0	0.621	0	1.176	0	2.036
Mac_C11|T_cells	LAIR1_LILRB4	True_True	0	0.668	0	0.584	0	0.937
Mac_C11|T_cells	LGALS9_CD44	False_True	0	1.181	0	0.872	0	0.911
Mac_C11|T_cells	LTBR_LTB	True_False	0	0.419	0.373	0.623	0	0.468
Mac_C11|T_cells	SPP1_PTGER4	False_True	0	0.69	0	0.439	0	1.972
Mac_C11|cDC1	LGALS9_HAVCR2	False_True	0	0.846	0	0.853	0	0.7
Mac_C11|cDC2	ALOX5_ALOX5AP	False_False	0	1.745	1.092	1.189	0	1.283
Mac_C11|cDC2	LTBR_LTB	True_False	0	0.423	0.247	0.317	0.937	1.049
Mac_C11|cDC2	SPP1_a4b1 complex	False_False	0	0.889	0	0.569	0	1.942
Mac_C1|Activated_DC	C5AR1_RPS19	True_False	2.135	2.454	2.206	2.26	0	2.174
Mac_C1|Activated_DC	TFRC_TNFSF13B	True_False	0	1.471	0.77	1.105	0	0.774
Mac_C1|Cancer_cell	NRP1_VEGFA	True_False	0.33	0.402	0.313	0.399	0.39	0.487
Mac_C1|Ciliated_cell	IL7 receptor_IL7	True_False	0	0.416	0.349	0.366	0	0.541
Mac_C1|Ciliated_cell	PECAM1_CD38	True_True	0.813	0.842	0.611	0.628	0	0.402
Mac_C1|Mac_C1	ICAM1_SPN	True_False	0.89	0.902	0.526	0.608	0.693	0.977
Mac_C1|Mac_C1	SPN_SIGLEC1	False_False	0.834	0.901	0.501	0.604	0.672	0.678
Mac_C1|Mac_C11	FN1_aVb5 complex	False_False	0.985	1.596	0	0.299	1.174	1.213
Mac_C1|Mac_C11	HLA-DPB1_TNFSF13B	True_False	0	1.654	0	1.742	0	1.737
Mac_C1|Mac_C11	LGALS9_CD44	False_True	1.385	1.484	0.988	0.996	0	1.034
Mac_C1|Mac_C3	PROS1_AXL	False_True	0	0.188	0	0.225	0	0.286
Mac_C1|Mac_C3	SPN_SIGLEC1	False_False	0.796	0.863	0.496	0.564	0.656	0.689
Mac_C1|Mast	ALOX5_ALOX5AP	False_False	2.031	2.042	1.061	1.066	0	1.466
Mac_C1|Mast	IL1B_ADRB2	False_True	0.392	0.421	0.332	0.713	0	0.518
Mac_C1|Plasma	PECAM1_CD38	True_True	0.688	0.868	0.674	0.702	0	0.391
Mac_C1|Proliferating_DC	GRN_SORT1	False_True	1.678	1.683	0	1.36	0	1.566
Mac_C1|Proliferating_DC	TFRC_TNFSF13B	True_False	0.829	0.921	0.706	0.873	0	0.65
Mac_C1|Proliferating_Mac	HLA-DPB1_TNFSF13B	True_False	0	1.713	1.749	1.79	0	1.737
Mac_C1|cDC1	C5AR1_RPS19	True_False	0	2.013	0	2.18	0	1.915
Mac_C1|cDC2	ALOX5_ALOX5AP	False_False	1.753	1.93	1.29	1.564	0	1.719
Mac_C2|Activated_DC	HLA-DPB1_TNFSF13B	True_False	0	2.336	1.772	1.959	0	1.657
Mac_C2|Cancer_cell	CCL3L1_DPP4	False_True	0.848	0.879	1.002	1.548	0.734	0.954
Mac_C2|Cancer_cell	GRN_SORT1	False_True	0	1.462	0	1.016	0	1.458
Mac_C2|Cancer_cell	LAMP1_FAM3C	True_False	0.608	0.742	0.503	0.513	0.464	0.472
Mac_C2|Cancer_cell	LGALS9_DAG1	False_True	0.562	0.624	0.415	0.539	0	0.43
Mac_C2|Cancer_cell	LGALS9_PTPRK	False_True	0.654	0.7	0.593	0.68	0	0.419
Mac_C2|Cancer_cell	LGALS9_SLC1A5	False_True	0	0.655	0	0.482	0	0.55
Mac_C2|Cancer_cell	LGALS9_SORL1	False_True	0.673	0.757	0.407	0.545	0	0.496
Mac_C2|Mac_C1	CD44_HBEGF	True_True	1.358	1.405	0.672	0.93	0	0.744
Mac_C2|Mac_C1	LGALS9_CD44	False_True	1.231	1.333	0.931	1.006	0	0.973
Mac_C2|Mac_C1	LGALS9_COLEC12	False_True	1.202	1.334	0.779	1.272	0	0.753
Mac_C2|Mac_C1	LGALS9_LRP1	False_True	0.934	1.074	0.674	0.814	0	0.834
Mac_C2|Mac_C1	SPP1_PTGER4	False_True	0.476	0.989	0	0.404	0.454	1.982
Mac_C2|Mac_C10	LGALS9_HAVCR2	False_True	0	0.759	0.492	0.566	0	0.642
Mac_C2|Mac_C11	LGALS9_CD44	False_True	0	1.349	0	0.976	0	1.028
Mac_C2|Mac_C11	LGALS9_COLEC12	False_True	0	1.289	0	0.969	0	0.71
Mac_C2|Mac_C11	SPP1_PTGER4	False_True	0	0.978	0	0.425	0.442	1.868
Mac_C2|Mac_C2	CCL3L1_CCR1	False_True	0.535	0.764	0	1.234	0.455	0.777
Mac_C2|Mac_C2	CCL3_CCR1	False_True	0.724	1.1	0	1.45	0.872	1.084
Mac_C2|Mac_C2	LGALS9_CD44	False_True	0	1.203	0.809	0.961	0	0.74
Mac_C2|Mac_C2	LGALS9_COLEC12	False_True	0	1.282	0.698	1.109	0	0.667
Mac_C2|Mac_C2	LGALS9_HAVCR2	False_True	0	0.71	0.429	0.675	0	0.578
Mac_C2|Mac_C2	LGALS9_LRP1	False_True	0	1.015	0.644	0.748	0	0.738
Mac_C2|Mac_C2	LGALS9_SORL1	False_True	0	0.664	0	0.544	0	0.6
Mac_C2|Mac_C2	SPP1_PTGER4	False_True	0.464	1.033	0	0.405	0.479	1.943
Mac_C2|Mac_C3	CCL3L1_CCR1	False_True	0.511	0.864	0	1.132	0.44	0.81
Mac_C2|Mac_C3	CCL3_CCR1	False_True	0.7	1.2	0	1.349	0.857	1.117
Mac_C2|Mac_C3	CD44_HBEGF	True_True	0	1.178	0.682	0.836	0	0.51
Mac_C2|Mac_C3	LGALS9_CD44	False_True	0	1.233	0.935	0.951	0	0.805
Mac_C2|Mac_C3	LGALS9_COLEC12	False_True	0	1.07	0.664	1.272	0	0.646
Mac_C2|Mac_C3	LGALS9_HAVCR2	False_True	0	0.756	0.457	0.549	0	0.575
Mac_C2|Mac_C3	LGALS9_LRP1	False_True	0	0.894	0.603	0.607	0	0.743
Mac_C2|Mac_C3	NRP1_VEGFA	True_False	0.392	0.504	0.29	0.624	0	0.361
Mac_C2|Mac_C3	NRP2_VEGFA	True_False	0.345	0.439	0.427	0.476	0	0.291
Mac_C2|Mac_C3	SPP1_PTGER4	False_True	0.524	1.023	0	0.569	0.516	1.988
Mac_C2|Mac_C3	TGFB1_TGFbeta receptor1	False_True	0	0.232	0	0.226	0	0.31
Mac_C2|Mac_C4	CCL3_CCR1	False_True	0	0.904	0	1.27	0	1.027
Mac_C2|Mac_C4	CCL4L2_VSIR	False_True	0	0.324	0	1.446	0.649	0.957
Mac_C2|Mac_C4	LGALS9_COLEC12	False_True	0	1.086	0	1.008	0	0.598
Mac_C2|Mac_C4	LGALS9_LRP1	False_True	0.859	1.025	0.66	0.746	0	0.698
Mac_C2|Mac_C4	LGALS9_SORL1	False_True	0	0.636	0.411	0.688	0	0.568
Mac_C2|Mac_C4	SPP1_a4b1 complex	False_False	0	0.924	0	0.344	0.32	1.961
Mac_C2|Mac_C5	CCL3_CCR1	False_True	0	0.893	0	1.373	0	1.067
Mac_C2|Mac_C5	LGALS9_COLEC12	False_True	1.071	1.14	0.66	1.197	0	0.684
Mac_C2|Mac_C5	SPP1_PTGER4	False_True	0.457	0.939	0	0.388	0.431	1.999
Mac_C2|Mac_C5	SPP1_a4b1 complex	False_False	0	0.92	0	0.413	0	1.912
Mac_C2|Mac_C6	CCL3L1_CCR1	False_True	0	0.694	0	1.093	0.31	0.758
Mac_C2|Mac_C6	CCL3_CCR1	False_True	0.646	1.03	0	1.309	0.727	1.065
Mac_C2|Mac_C6	CD44_HBEGF	True_True	1.326	1.464	0.797	1.066	0	0.571
Mac_C2|Mac_C6	LGALS9_COLEC12	False_True	0	1.236	0.594	1.158	0	0.658
Mac_C2|Mac_C6	LGALS9_HAVCR2	False_True	0	0.697	0.423	0.501	0	0.514
Mac_C2|Mac_C6	LGALS9_LRP1	False_True	0.867	1.013	0.612	0.67	0	0.655
Mac_C2|Mac_C6	SPP1_PTGER4	False_True	0.502	1.053	0	0.498	0.524	1.965
Mac_C2|Mac_C7	ALOX5_ALOX5AP	False_False	0	1.402	0.798	1.511	0	1.225
Mac_C2|Mac_C7	CCL3L1_CCR1	False_True	0.653	0.883	0.682	1.323	0.407	0.892
Mac_C2|Mac_C7	CCL3_CCR1	False_True	0.842	1.219	0.812	1.539	0.824	1.198
Mac_C2|Mac_C7	CCL5_CCR1	False_True	0.48	0.628	0.511	0.552	0.363	0.835
Mac_C2|Mac_C7	CSF1R_CSF1	True_False	0.512	0.691	0	0.507	0.551	0.57
Mac_C2|Mac_C7	LGALS9_COLEC12	False_True	0	1.027	0.591	0.779	0	0.567
Mac_C2|Mac_C7	LGALS9_HAVCR2	False_True	0.64	0.851	0.513	0.612	0	0.621
Mac_C2|Mac_C7	LGALS9_LRP1	False_True	0	1.016	0.615	0.729	0	0.708
Mac_C2|Mac_C7	SPP1_PTGER4	False_True	0.443	0.963	0	0.394	0.405	1.873
Mac_C2|Mac_C8	CCL3L1_CCR1	False_True	0.617	0.883	0	1.185	0.333	0.842
Mac_C2|Mac_C8	CCL3_CCR1	False_True	0.806	1.219	0	1.401	0.75	1.148
Mac_C2|Mac_C8	CCL3_CCR5	False_True	0.55	0.768	0	1.169	0.689	0.985
Mac_C2|Mac_C8	CCL4_CCR5	False_True	0	0.316	0	1.271	0.474	0.865
Mac_C2|Mac_C8	CSF1R_CSF1	True_False	0.682	0.788	0.499	0.51	0.641	0.667
Mac_C2|Mac_C8	LGALS9_CD44	False_True	0	1.365	1.037	1.052	0	1.023
Mac_C2|Mac_C8	LGALS9_HAVCR2	False_True	0.667	0.786	0.479	0.575	0	0.585
Mac_C2|Mac_C8	LGALS9_LRP1	False_True	0.908	1.003	0.711	0.732	0	0.644
Mac_C2|Mac_C8	SPP1_PTGER4	False_True	0.464	0.952	0	0.567	0.427	1.891
Mac_C2|Mac_C8	SPP1_a4b1 complex	False_False	0	0.909	0	0.406	0.33	1.853
Mac_C2|Mac_C8	TGFB1_TGFbeta receptor1	False_True	0	0.23	0	0.311	0	0.363
Mac_C2|Mac_C9	CCL3L1_CCR1	False_True	0	0.821	0	1.37	0.335	0.855
Mac_C2|Mac_C9	CCL3_CCR1	False_True	0.681	1.158	0	1.586	0.752	1.162
Mac_C2|Mac_C9	LGALS9_CD44	False_True	1.277	1.306	0.957	1.2	0	1.003
Mac_C2|Mac_C9	LGALS9_HAVCR2	False_True	0	0.744	0	0.639	0	0.541
Mac_C2|Mac_C9	SPP1_CD44	False_True	1.147	1.605	0	0.942	0.955	2.441
Mac_C2|Mac_C9	SPP1_PTGER4	False_True	0.524	0.968	0	0.409	0.525	1.977
Mac_C2|Mast	PLAUR_a4b1 complex	True_False	0	0.543	0	0.358	0	0.655
Mac_C2|Plasma	PECAM1_CD38	True_True	0	0.58	0.496	0.592	0	0.355
Mac_C2|Proliferating_DC	CCL2_CCR2	False_True	0.256	0.531	0	0.372	0.436	0.503
Mac_C2|Proliferating_DC	GRN_SORT1	False_True	0	1.442	0	1.066	0	1.391
Mac_C2|Proliferating_DC	HLA-DPB1_TNFSF13B	True_False	0	1.786	1.708	1.727	0	1.533
Mac_C2|Proliferating_DC	PLAUR_a4b1 complex	True_False	0	0.806	0	0.636	0	0.56
Mac_C2|Proliferating_DC	SPP1_PTGER4	False_True	0.606	0.973	0	0.572	0	1.929
Mac_C2|Proliferating_DC	SPP1_a4b1 complex	False_False	0.649	1.289	0	0.586	0	1.997
Mac_C2|Proliferating_Mac	LGALS9_HAVCR2	False_True	0	0.676	0.468	0.946	0	0.584
Mac_C2|Proliferating_Mac	PLAUR_a4b1 complex	True_False	0	0.5	0.419	1.154	0	0.582
Mac_C2|Proliferating_Mac	SPP1_a4b1 complex	False_False	0.512	0.983	0	1.104	0.451	2.02
Mac_C2|T_cells	CCL4L2_VSIR	False_True	0	0.37	0	1.39	0.606	0.902
Mac_C2|T_cells	PLAUR_a4b1 complex	True_False	0	0.499	0	0.491	0	0.538
Mac_C2|T_cells	SPP1_PTGER4	False_True	0.485	1.053	0	0.367	0.483	1.956
Mac_C2|T_cells	SPP1_a4b1 complex	False_False	0.509	0.982	0	0.441	0.447	1.976
Mac_C2|cDC1	LGALS9_HAVCR2	False_True	0	0.816	0	0.722	0	0.668
Mac_C2|cDC1	SPP1_a4b1 complex	False_False	0	1.8	0	0.67	0.424	1.946
Mac_C2|cDC2	ADORA3_ENTPD1	True_False	0.212	0.243	0.167	0.289	0.434	0.449
Mac_C2|cDC2	ALOX5_ALOX5AP	False_False	0	1.469	0.796	1.355	0	1.466
Mac_C2|cDC2	CCL4L2_VSIR	False_True	0.463	0.465	0	1.438	0.644	0.867
Mac_C2|cDC2	LGALS9_HAVCR2	False_True	0	0.658	0	0.558	0	0.534
Mac_C2|cDC2	SPP1_PTGER4	False_True	0.678	1.081	0	0.472	0	1.873
Mac_C2|cDC2	SPP1_a4b1 complex	False_False	0.722	1.252	0	0.497	0.436	1.927
Mac_C3|Activated_DC	SPP1_a4b1 complex	False_False	1.517	2.656	1.163	1.352	0.887	2.764
Mac_C3|Cancer_cell	C5AR1_RPS19	True_False	0	1.812	0	1.797	0	1.868
Mac_C3|Cancer_cell	CXCL2_DPP4	False_True	1.198	1.324	1.911	2.209	0.704	0.876
Mac_C3|Cancer_cell	IL1B_ADRB2	False_True	0.569	0.578	0	1.444	0.258	0.653
Mac_C3|Cancer_cell	SPP1_CD44	False_True	1.417	2.106	1.003	1.402	1.045	2.448
Mac_C3|Cancer_cell	TNF_DAG1	False_True	0.313	0.357	0.249	0.614	0.201	0.379
Mac_C3|Cancer_cell	TNF_FAS	False_True	0.248	0.315	0	0.555	0.272	0.36
Mac_C3|Ciliated_cell	IL7 receptor_IL7	True_False	0.229	0.312	0.234	0.272	0	0.361
Mac_C3|Ciliated_cell	SPP1_CD44	False_True	0	1.817	0	0.989	0	2.294
Mac_C3|Mac_C1	ANXA1_FPR2	False_True	0.821	1.076	1.169	1.268	0.764	0.836
Mac_C3|Mac_C1	CCL3L1_CCR1	False_True	0.979	1.124	1.436	1.834	0.542	1.579
Mac_C3|Mac_C1	CCL5_CCR1	False_True	0	0.418	0.408	1.046	0.301	1.041
Mac_C3|Mac_C1	IL1B_ADRB2	False_True	0.548	0.558	0	1.354	0.239	0.716
Mac_C3|Mac_C1	SPP1_CD44	False_True	1.556	2.422	1.216	1.483	1.104	2.847
Mac_C3|Mac_C1	SPP1_PTGER4	False_True	0.93	1.778	0.783	1.138	0.622	2.418
Mac_C3|Mac_C1	SPP1_a4b1 complex	False_False	0.868	1.698	0.626	1.016	0.478	2.352
Mac_C3|Mac_C1	TNF_TNFRSF1A	False_True	0.358	0.449	0.215	0.551	0.301	0.518
Mac_C3|Mac_C10	ANXA1_FPR3	False_True	0.988	1.149	1.218	1.595	0	1.09
Mac_C3|Mac_C10	CCL3L1_CCR1	False_True	0.957	1.178	1.562	1.831	0.562	1.58
Mac_C3|Mac_C10	CCL5_CCR1	False_True	0	0.473	0.534	1.042	0.322	1.042
Mac_C3|Mac_C10	SPP1_CD44	False_True	1.614	2.4	1.482	1.541	1.247	2.769
Mac_C3|Mac_C10	SPP1_PTGER4	False_True	0.95	1.807	0.681	1.043	0.672	2.309
Mac_C3|Mac_C10	TNF_RIPK1	False_True	0	0.304	0	0.623	0.139	0.381
Mac_C3|Mac_C11	ANXA1_FPR3	False_True	0.846	1.069	0	1.438	0	1.198
Mac_C3|Mac_C11	HLA-DPB1_TNFSF13B	True_False	0	1.477	0	2.054	0	1.651
Mac_C3|Mac_C11	ICAM1_aXb2 complex	True_False	0.82	0.829	0.573	0.873	0.621	0.661
Mac_C3|Mac_C11	SPP1_CD44	False_True	1.548	2.438	1.049	1.453	1.07	2.902
Mac_C3|Mac_C11	SPP1_PTGER4	False_True	0.892	1.768	0.727	1.16	0.61	2.304
Mac_C3|Mac_C2	ANXA1_FPR1	False_True	0.951	1.189	1.186	1.27	0	0.98
Mac_C3|Mac_C2	CCL3L1_CCR1	False_True	1.059	1.255	1.471	2.013	0.747	1.589
Mac_C3|Mac_C2	CCL3_CCR1	False_True	1.599	1.741	1.835	1.902	1.305	1.97
Mac_C3|Mac_C2	CCL5_CCR1	False_True	0.414	0.549	0.443	1.225	0.507	1.051
Mac_C3|Mac_C2	SPP1_CD44	False_True	1.321	2.292	1.094	1.438	0.89	2.614
Mac_C3|Mac_C2	SPP1_PTGER4	False_True	0.918	1.823	0.705	1.139	0.646	2.379
Mac_C3|Mac_C2	SPP1_a4b1 complex	False_False	0.943	1.745	0.652	1.035	0.628	2.45
Mac_C3|Mac_C2	TNF_TNFRSF1A	False_True	0.325	0.418	0.219	0.63	0.336	0.528
Mac_C3|Mac_C3	ANXA1_FPR1	False_True	0.981	1.198	1.2	1.275	0	0.966
Mac_C3|Mac_C3	ANXA1_FPR3	False_True	1.03	1.275	1.382	1.62	1.119	1.13
Mac_C3|Mac_C3	CCL3L1_CCR1	False_True	1.035	1.355	1.531	1.911	0.732	1.623
Mac_C3|Mac_C3	CCL5_CCR1	False_True	0.39	0.649	0.503	1.123	0.492	1.084
Mac_C3|Mac_C3	CD44_HBEGF	True_True	0	1.208	0.807	0.825	0	0.575
Mac_C3|Mac_C3	LGALS9_COLEC12	False_True	0	1.024	0.758	1.146	0	0.621
Mac_C3|Mac_C3	NRP1_VEGFA	True_False	0.37	0.443	0.317	0.415	0	0.366
Mac_C3|Mac_C3	NRP2_VEGFA	True_False	0.302	0.371	0.373	0.43	0	0.353
Mac_C3|Mac_C3	SPP1_CD44	False_True	1.461	2.322	1.22	1.428	1.013	2.679
Mac_C3|Mac_C3	SPP1_PTGER4	False_True	0.978	1.813	0.786	1.303	0.683	2.424
Mac_C3|Mac_C3	SPP1_a4b1 complex	False_False	0.912	1.714	0.661	1.044	0.715	2.41
Mac_C3|Mac_C3	TFRC_TNFSF13B	True_False	0	0.655	0.637	0.944	0	0.526
Mac_C3|Mac_C3	TNF_TNFRSF1A	False_True	0.367	0.433	0.218	0.564	0.379	0.471
Mac_C3|Mac_C3	TNF_TNFRSF1B	False_True	0.412	0.476	0.235	0.665	0.289	0.465
Mac_C3|Mac_C4	ANXA1_FPR1	False_True	1.034	1.315	1.356	1.528	0.994	1.027
Mac_C3|Mac_C4	CCL3L1_CCR1	False_True	0.946	1.058	1.379	1.833	0	1.533
Mac_C3|Mac_C4	CCL5_CCR1	False_True	0	0.352	0.351	1.045	0	0.994
Mac_C3|Mac_C4	ICAM1_aMb2 complex	True_False	0.503	0.611	0.445	0.804	0.505	0.573
Mac_C3|Mac_C4	LGALS9_COLEC12	False_True	0	1.04	0.591	0.882	0	0.574
Mac_C3|Mac_C4	SPP1_CD44	False_True	1.424	2.354	1.051	1.339	0.983	2.694
Mac_C3|Mac_C4	SPP1_PTGER4	False_True	0.907	1.816	0.685	1.043	0.619	2.318
Mac_C3|Mac_C4	SPP1_a4b1 complex	False_False	0.833	1.713	0.663	1.078	0.487	2.397
Mac_C3|Mac_C4	TNF_VSIR	False_True	0.293	0.355	0.222	0.652	0.275	0.529
Mac_C3|Mac_C5	ANXA1_FPR1	False_True	0.991	1.339	1.333	1.375	0	1.003
Mac_C3|Mac_C5	CCL3L1_CCR1	False_True	0.94	1.047	1.321	1.936	0	1.573
Mac_C3|Mac_C5	CCL3_CCR1	False_True	1.481	1.534	1.684	1.824	0	1.953
Mac_C3|Mac_C5	CCL5_CCR1	False_True	0	0.342	0	1.147	0	1.034
Mac_C3|Mac_C5	CD40_TNFSF13B	True_False	0	0.369	0	0.818	0.534	0.634
Mac_C3|Mac_C5	ICAM1_SPN	True_False	0.933	0.993	0.622	0.786	0.931	0.966
Mac_C3|Mac_C5	ICAM1_aMb2 complex	True_False	0.497	0.65	0	0.684	0	0.571
Mac_C3|Mac_C5	NRP2_SEMA3C	True_False	0	0.426	0.431	0.501	0.301	0.356
Mac_C3|Mac_C5	SPP1_CD44	False_True	1.529	2.462	1.249	1.264	1.07	2.692
Mac_C3|Mac_C5	SPP1_PTGER4	False_True	0.911	1.728	0.76	1.122	0.599	2.435
Mac_C3|Mac_C5	SPP1_a4b1 complex	False_False	0.846	1.71	0.652	1.148	0	2.348
Mac_C3|Mac_C5	TFRC_TNFSF13B	True_False	0	0.7	0.549	1.138	0	0.62
Mac_C3|Mac_C6	ANXA1_FPR3	False_True	0.895	1.145	1.193	1.311	0	0.986
Mac_C3|Mac_C6	CCL3L1_CCR1	False_True	0.981	1.185	1.416	1.872	0.602	1.57
Mac_C3|Mac_C6	CCL5_CCR1	False_True	0	0.479	0.389	1.084	0.362	1.032
Mac_C3|Mac_C6	IL1B_ADRB2	False_True	0.61	0.611	0	1.469	0.253	0.636
Mac_C3|Mac_C6	LGALS9_COLEC12	False_True	1.077	1.191	0.688	1.032	0	0.634
Mac_C3|Mac_C6	SPP1_CD44	False_True	1.507	2.4	1.288	1.488	1.108	2.629
Mac_C3|Mac_C6	SPP1_PTGER4	False_True	0.957	1.843	0.74	1.232	0.691	2.401
Mac_C3|Mac_C6	SPP1_a4b1 complex	False_False	0.875	1.714	0.638	1.017	0.538	2.363
Mac_C3|Mac_C6	TNF_TNFRSF1A	False_True	0.331	0.4	0.202	0.56	0.325	0.472
Mac_C3|Mac_C6	TNF_TNFRSF1B	False_True	0.303	0.408	0	0.566	0	0.498
Mac_C3|Mac_C6	TNF_VSIR	False_True	0.252	0.324	0.208	0.584	0	0.425
Mac_C3|Mac_C7	ALOX5_ALOX5AP	False_False	0	1.336	0.83	1.349	0	1.191
Mac_C3|Mac_C7	CCL3L1_CCR1	False_True	1.177	1.374	1.613	2.102	0.7	1.704
Mac_C3|Mac_C7	CCL3_CCR1	False_True	1.717	1.86	1.977	1.991	1.258	2.085
Mac_C3|Mac_C7	CCL5_CCR1	False_True	0.532	0.668	0.585	1.314	0.46	1.165
Mac_C3|Mac_C7	NRP2_SEMA3C	True_False	0.435	0.589	0.438	0.556	0.337	0.383
Mac_C3|Mac_C7	SPP1_CD44	False_True	1.541	2.486	1.272	1.449	0.943	2.859
Mac_C3|Mac_C7	SPP1_PTGER4	False_True	0.898	1.752	0.701	1.128	0.573	2.308
Mac_C3|Mac_C7	TNF_TNFRSF1B	False_True	0.385	0.432	0.24	0.643	0	0.404
Mac_C3|Mac_C8	ANXA1_FPR3	False_True	0.992	1.209	1.354	1.455	0	1.024
Mac_C3|Mac_C8	CCL3L1_CCR1	False_True	1.141	1.374	1.534	1.964	0.626	1.654
Mac_C3|Mac_C8	CCL4L2_VSIR	False_True	0	0.655	0	2.244	0.979	1.513
Mac_C3|Mac_C8	CCL5_CCR1	False_True	0.496	0.668	0.506	1.175	0.385	1.115
Mac_C3|Mac_C8	CCL5_CCR5	False_True	0	0.216	0.3	0.944	0.324	0.952
Mac_C3|Mac_C8	CD44_HBEGF	True_True	0	1.157	0.753	0.876	0	0.559
Mac_C3|Mac_C8	CSF1R_CSF1	True_False	0.569	0.739	0.503	0.526	0.62	0.623
Mac_C3|Mac_C8	ICAM1_aMb2 complex	True_False	0.515	0.652	0.428	0.734	0.573	0.627
Mac_C3|Mac_C8	SPP1_CD44	False_True	1.54	2.454	1.322	1.529	1.056	2.897
Mac_C3|Mac_C8	SPP1_PTGER4	False_True	0.919	1.742	0.693	1.301	0.595	2.327
Mac_C3|Mac_C8	SPP1_a4b1 complex	False_False	0.853	1.699	0.65	1.14	0.498	2.289
Mac_C3|Mac_C8	TNF_TNFRSF1B	False_True	0.286	0.342	0	0.543	0	0.435
Mac_C3|Mac_C8	TNF_VSIR	False_True	0	0.306	0	0.525	0	0.431
Mac_C3|Mac_C8	VEGFA_FLT1	False_True	0.31	0.411	0.2	0.855	0	0.211
Mac_C3|Mac_C9	ALOX5_ALOX5AP	False_False	0	1.726	0.972	1.384	0	1.333
Mac_C3|Mac_C9	ANXA1_FPR1	False_True	1.221	1.399	1.341	1.518	1.102	1.155
Mac_C3|Mac_C9	ANXA1_FPR3	False_True	0.951	1.207	1.373	1.488	0	1.052
Mac_C3|Mac_C9	CCL3L1_CCR1	False_True	1.016	1.312	1.501	2.149	0.627	1.667
Mac_C3|Mac_C9	CCL3_CCR1	False_True	1.557	1.799	1.865	2.038	1.186	2.048
Mac_C3|Mac_C9	CCL4L2_VSIR	False_True	0	0.679	1.372	2.305	1.02	1.521
Mac_C3|Mac_C9	CCL5_CCR1	False_True	0.372	0.606	0.473	1.36	0.387	1.129
Mac_C3|Mac_C9	ICAM1_aXb2 complex	True_False	0.675	0.702	0.506	0.765	0.558	0.625
Mac_C3|Mac_C9	SPP1_CD44	False_True	1.601	2.395	1.242	1.677	1.122	2.876
Mac_C3|Mac_C9	SPP1_PTGER4	False_True	0.979	1.757	0.723	1.143	0.692	2.413
Mac_C3|Mac_C9	TNF_TNFRSF1A	False_True	0.323	0.402	0.316	0.66	0.333	0.538
Mac_C3|Mac_C9	TNF_VSIR	False_True	0	0.33	0.263	0.586	0	0.438
Mac_C3|Mast	SPP1_CD44	False_True	1.441	2.537	1.123	1.382	1.501	2.591
Mac_C3|Mast	SPP1_a4b1 complex	False_False	0.915	1.817	0.667	1.042	0.641	2.528
Mac_C3|Plasma	PECAM1_CD38	True_True	0	0.564	0.428	0.536	0	0.315
Mac_C3|Plasma	SPP1_CD44	False_True	1.143	1.934	0	1.088	0	2.427
Mac_C3|Proliferating_DC	ANXA1_FPR1	False_True	1.149	1.257	0	1.365	0	0.955
Mac_C3|Proliferating_DC	CCL3_CCR5	False_True	0	1.462	0	1.76	1.377	1.807
Mac_C3|Proliferating_DC	CCL4_CCR5	False_True	0	0.796	0	2.067	1.263	1.562
Mac_C3|Proliferating_DC	CCL5_CCR5	False_True	0	0.27	0	1.083	0.579	0.888
Mac_C3|Proliferating_DC	HLA-DPB1_TNFSF13B	True_False	0	1.565	1.492	1.863	0	1.462
Mac_C3|Proliferating_DC	PLAUR_a4b1 complex	True_False	0.924	0.992	0.535	0.887	0	0.66
Mac_C3|Proliferating_DC	SPP1_CD44	False_True	1.131	2.066	1	1.499	0	2.625
Mac_C3|Proliferating_DC	SPP1_PTGER4	False_True	1.06	1.763	0.748	1.306	0	2.365
Mac_C3|Proliferating_DC	SPP1_a4b1 complex	False_False	1.103	2.079	0.665	1.32	0	2.433
Mac_C3|Proliferating_Mac	LGALS9_HAVCR2	False_True	0	0.63	0.562	0.82	0	0.56
Mac_C3|Proliferating_Mac	SPP1_CD44	False_True	1.465	2.384	1.235	1.672	0.95	2.708
Mac_C3|Proliferating_Mac	SPP1_a4b1 complex	False_False	0.966	1.773	0.755	1.838	0.619	2.456
Mac_C3|Proliferating_Mac	TFRC_TNFSF13B	True_False	0	0.696	0.544	1.073	0	0.426
Mac_C3|Proliferating_Mac	TNF_TNFRSF1B	False_True	0	0.355	0.216	1.02	0.241	0.409
Mac_C3|Stromal_cell	TNF_TNFRSF1A	False_True	0	0.574	0.256	0.95	0	0.589
Mac_C3|T_cells	ALOX5_ALOX5AP	False_False	0	1.367	0	0.809	0	1.146
Mac_C3|T_cells	ANXA1_FPR1	False_True	1.085	1.198	1.201	1.319	0	0.911
Mac_C3|T_cells	CCL4L2_VSIR	False_True	0.744	0.751	1.407	2.315	1.064	1.557
Mac_C3|T_cells	ICAM1_SPN	True_False	0.801	0.949	0	0.686	0	0.557
Mac_C3|T_cells	SPP1_CD44	False_True	1.373	2.241	1.077	1.218	1.005	2.753
Mac_C3|T_cells	SPP1_PTGER4	False_True	0.939	1.842	0	1.102	0.651	2.392
Mac_C3|T_cells	SPP1_a4b1 complex	False_False	0.964	1.772	0	1.175	0.614	2.412
Mac_C3|T_cells	TNF_TNFRSF1B	False_True	0.396	0.489	0	0.715	0	0.499
Mac_C3|T_cells	TNF_VSIR	False_True	0.306	0.402	0.298	0.595	0	0.475
Mac_C3|cDC1	CCL3L1_DPP4	False_True	0	1.492	0	1.856	0.669	1.559
Mac_C3|cDC1	CXCL2_DPP4	False_True	0	1.447	0	1.739	0.346	0.669
Mac_C3|cDC1	FN1_a4b1 complex	False_False	0	1.52	0	0.577	0	0.865
Mac_C3|cDC1	PLAUR_a4b1 complex	True_False	0	1.503	0	0.971	0	0.608
Mac_C3|cDC1	SPP1_a4b1 complex	False_False	0	2.59	0	1.405	0.591	2.382
Mac_C3|cDC2	ALOX5_ALOX5AP	False_False	0	1.403	0.828	1.193	0	1.432
Mac_C3|cDC2	SPP1_CD44	False_True	1.254	2.147	0.938	1.339	0	2.531
Mac_C3|cDC2	SPP1_PTGER4	False_True	1.133	1.871	0.762	1.206	0.507	2.309
Mac_C3|cDC2	SPP1_a4b1 complex	False_False	1.177	2.041	0.772	1.231	0.604	2.362
Mac_C3|cDC2	TNF_TNFRSF1A	False_True	0.331	0.407	0	0.573	0	0.401
Mac_C3|cDC2	TNF_VSIR	False_True	0.444	0.496	0.338	0.643	0.27	0.44
Mac_C4|Ciliated_cell	IL7 receptor_IL7	True_False	0	0.327	0.213	0.315	0	0.345
Mac_C4|Mac_C10	HLA-F_LILRB1	False_True	0.406	0.433	0.662	0.703	0.625	0.629
Mac_C4|Mac_C10	LAIR1_LILRB4	True_True	0	0.673	0	0.709	0	0.961
Mac_C4|Mac_C11	HLA-DPB1_TNFSF13B	True_False	0	1.634	0	1.678	0	1.64
Mac_C4|Mac_C2	ALOX5_ALOX5AP	False_False	0	1.401	0	1.033	0	1.448
Mac_C4|Mac_C2	CCR1_CCL13	True_False	0.471	0.679	0.805	0.872	0	0.389
Mac_C4|Mac_C3	CCR1_CCL18	True_False	0	1.003	1.55	1.929	0	0.451
Mac_C4|Mac_C4	C5AR1_RPS19	True_False	1.97	2.008	1.674	1.725	0	1.811
Mac_C4|Mac_C7	CSF1R_CSF1	True_False	0	0.549	0	0.462	0	0.495
Mac_C4|Mac_C8	CSF1R_CSF1	True_False	0.492	0.646	0.455	0.465	0.401	0.592
Mac_C4|Mac_C8	NRP2_SEMA3C	True_False	0	0.401	0	0.351	0	0.299
Mac_C4|Mast	ALOX5_ALOX5AP	False_False	1.775	1.828	0	0.729	0	1.291
Mac_C4|Mast	PLAUR_a4b1 complex	True_False	0	0.675	0	0.403	0	0.634
Mac_C4|Mast	PTPRC_MRC1	False_True	0	2.129	0	1.214	0	1.438
Mac_C4|Proliferating_DC	ALOX5_ALOX5AP	False_False	0	1.574	0	1	0	1.531
Mac_C4|Proliferating_DC	C5AR1_RPS19	True_False	0	1.954	0	1.703	0	1.967
Mac_C4|Proliferating_DC	GRN_SORT1	False_True	0	1.657	0	1.268	0	1.463
Mac_C4|Proliferating_Mac	CCR1_CCL18	True_False	0.844	0.942	1.402	1.941	0	0.486
Mac_C4|Proliferating_Mac	HLA-DPB1_TNFSF13B	True_False	0	1.693	1.687	1.726	0	1.64
Mac_C4|T_cells	CD74_COPA	True_False	0	2.435	0	2.199	0	2.453
Mac_C4|cDC2	ALOX5_ALOX5AP	False_False	0	1.716	0.924	1.227	0	1.544
Mac_C5|Mac_C1	CCR1_CCL23	True_False	0.303	0.395	0.355	0.421	0	0.452
Mac_C5|Mac_C10	LAIR1_LILRB4	True_True	0.635	0.677	0	0.498	0	1.096
Mac_C5|Mac_C11	GRN_SORT1	False_True	1.926	1.931	0	1.225	0	1.584
Mac_C5|Mac_C11	TFRC_TNFSF13B	True_False	0	0.673	0	0.649	0	0.542
Mac_C5|Mac_C2	CCR1_CCL13	True_False	0.465	0.668	0.746	0.974	0	0.429
Mac_C5|Mac_C3	ANXA1_FPR3	False_True	0.801	1.013	1.2	1.322	0.984	1.113
Mac_C5|Mac_C3	LGALS9_COLEC12	False_True	0	1.121	0.876	0.921	0	0.695
Mac_C5|Mac_C4	PLAUR_a4b1 complex	True_False	0	0.578	0.476	0.509	0	0.725
Mac_C5|Mac_C6	LGALS9_COLEC12	False_True	1.102	1.288	0.807	0.808	0	0.707
Mac_C5|Mac_C8	CCR1_CCL23	True_False	0.322	0.346	0	0.341	0	0.333
Mac_C5|Mac_C9	ANXA1_FPR1	False_True	0.992	1.138	1.159	1.22	0.966	1.138
Mac_C5|Plasma	PECAM1_CD38	True_True	0.697	0.805	0.627	1.091	0	0.697
Mac_C5|Proliferating_DC	ALOX5_ALOX5AP	False_False	0	1.722	0.979	1.309	0	1.643
Mac_C5|Proliferating_DC	GRN_SORT1	False_True	0	1.688	0	1.158	0	1.591
Mac_C5|Proliferating_DC	PLAUR_a4b1 complex	True_False	0.872	0.944	0	0.751	0	0.762
Mac_C5|cDC1	LGALS9_HAVCR2	False_True	0	0.868	0	0.371	0	0.717
Mac_C5|cDC1	PLAUR_a4b1 complex	True_False	0	1.454	0	0.835	0	0.711
Mac_C5|cDC2	ALOX5_ALOX5AP	False_False	0	1.864	1.148	1.536	0	1.655
Mac_C6|Cancer_cell	CXCL2_DPP4	False_True	0.847	0.856	1.457	1.605	0.664	0.889
Mac_C6|Cancer_cell	IL1B_ADRB2	False_True	0.486	0.502	0	1.166	0.346	0.667
Mac_C6|Cancer_cell	NRP2_VEGFA	True_False	0.285	0.331	0.329	0.339	0	0.433
Mac_C6|Ciliated_cell	IL7 receptor_IL7	True_False	0	0.408	0.251	0.297	0	0.392
Mac_C6|Ciliated_cell	PECAM1_CD38	True_True	0.71	0.761	0.481	0.599	0	0.355
Mac_C6|Mac_C1	ICAM1_SPN	True_False	0.861	0.924	0.56	0.658	0.795	0.919
Mac_C6|Mac_C1	IL1B_ADRB2	False_True	0.465	0.482	0	1.075	0.327	0.729
Mac_C6|Mac_C1	SPP1_PTGER4	False_True	0	0.696	0.544	0.593	0	2.091
Mac_C6|Mac_C1	SPP1_a4b1 complex	False_False	0	0.616	0	0.471	0	2.025
Mac_C6|Mac_C10	ANXA1_FPR3	False_True	1.041	1.206	1.304	1.459	0	1.188
Mac_C6|Mac_C10	LAIR1_LILRB4	True_True	0.61	0.693	0	0.589	0	0.955
Mac_C6|Mac_C10	SPP1_PTGER4	False_True	0	0.725	0	0.498	0	1.982
Mac_C6|Mac_C11	ANXA1_FPR3	False_True	0.898	1.127	0	1.301	0	1.297
Mac_C6|Mac_C11	CSF1_SIRPA	False_True	0	0.651	0	0.301	0	0.455
Mac_C6|Mac_C11	LGALS9_CD44	False_True	1.352	1.407	0	0.933	0	0.928
Mac_C6|Mac_C11	SPP1_CD44	False_True	0.994	1.355	0	0.908	0	2.575
Mac_C6|Mac_C11	SPP1_PTGER4	False_True	0	0.686	0	0.615	0	1.977
Mac_C6|Mac_C2	ALOX5_ALOX5AP	False_False	0	1.455	0.72	1.15	0	1.32
Mac_C6|Mac_C2	CCL3L1_CCR1	False_True	0.496	0.579	0.794	0.813	0.362	1.066
Mac_C6|Mac_C2	SPP1_CD44	False_True	0	1.21	0.855	0.893	0	2.287
Mac_C6|Mac_C2	SPP1_PTGER4	False_True	0	0.741	0.466	0.594	0	2.052
Mac_C6|Mac_C2	SPP1_a4b1 complex	False_False	0.39	0.663	0	0.49	0	2.123
Mac_C6|Mac_C3	ALOX5_ALOX5AP	False_False	0	1.398	0.866	0.917	0	1.205
Mac_C6|Mac_C3	ANXA1_FPR3	False_True	1.083	1.332	1.468	1.483	1.159	1.228
Mac_C6|Mac_C3	IL1B_ADRB2	False_True	0.475	0.476	0	1.118	0.365	0.642
Mac_C6|Mac_C3	SPP1_PTGER4	False_True	0.425	0.731	0.547	0.758	0	2.097
Mac_C6|Mac_C3	SPP1_a4b1 complex	False_False	0	0.631	0	0.499	0.38	2.083
Mac_C6|Mac_C4	CCL4L2_VSIR	False_True	0	0.301	0.738	1.199	0.567	1.075
Mac_C6|Mac_C4	SPP1_PTGER4	False_True	0	0.734	0	0.498	0	1.991
Mac_C6|Mac_C4	SPP1_a4b1 complex	False_False	0	0.631	0	0.533	0	2.07
Mac_C6|Mac_C4	TNF_VSIR	False_True	0.269	0.374	0.256	0.499	0	0.385
Mac_C6|Mac_C5	CD40_TNFSF13B	True_False	0	0.358	0	0.655	0	0.661
Mac_C6|Mac_C5	HLA-DPB1_TNFSF13B	True_False	0	1.618	1.554	1.842	0	1.645
Mac_C6|Mac_C5	SPP1_PTGER4	False_True	0	0.646	0.521	0.577	0	2.108
Mac_C6|Mac_C5	SPP1_a4b1 complex	False_False	0	0.628	0	0.603	0	2.021
Mac_C6|Mac_C6	CCL4L2_VSIR	False_True	0	0.27	0.724	1.131	0.438	0.97
Mac_C6|Mac_C6	IL1B_ADRB2	False_True	0.527	0.535	0	1.19	0.341	0.649
Mac_C6|Mac_C6	LAIR1_LILRB4	True_True	0.638	0.727	0	0.55	0.855	0.939
Mac_C6|Mac_C6	SPP1_PTGER4	False_True	0.403	0.761	0.501	0.687	0	2.074
Mac_C6|Mac_C6	SPP1_a4b1 complex	False_False	0	0.632	0	0.472	0	2.037
Mac_C6|Mac_C7	NRP2_SEMA3C	True_False	0.457	0.534	0	0.485	0	0.298
Mac_C6|Mac_C7	SPP1_PTGER4	False_True	0	0.67	0.462	0.583	0	1.982
Mac_C6|Mac_C8	CCL4_CCR5	False_True	0	0.282	0.757	0.87	0.424	1.177
Mac_C6|Mac_C8	NRP2_SEMA3C	True_False	0.454	0.503	0.407	0.412	0	0.351
Mac_C6|Mac_C8	SPP1_PTGER4	False_True	0	0.66	0	0.756	0	2
Mac_C6|Mac_C8	SPP1_a4b1 complex	False_False	0	0.617	0	0.595	0	1.962
Mac_C6|Mac_C8	TGFB1_TGFbeta receptor1	False_True	0	0.28	0.286	0.296	0	0.367
Mac_C6|Mac_C9	CCL3L1_CCR1	False_True	0	0.636	0.824	0.948	0	1.144
Mac_C6|Mac_C9	SPP1_CD44	False_True	1.048	1.313	1.003	1.132	0	2.55
Mac_C6|Mac_C9	SPP1_PTGER4	False_True	0	0.675	0.484	0.598	0	2.086
Mac_C6|Mac_C9	TNFRSF1B_GRN	True_False	1.671	1.706	0	1.314	0	1.475
Mac_C6|Mast	SPP1_CD44	False_True	0	1.455	0	0.837	1.166	2.264
Mac_C6|Mast	SPP1_a4b1 complex	False_False	0	0.735	0	0.497	0	2.201
Mac_C6|Plasma	PECAM1_CD38	True_True	0.585	0.788	0.544	0.673	0	0.344
Mac_C6|Proliferating_DC	ALOX5_ALOX5AP	False_False	0	1.629	0	1.118	0	1.403
Mac_C6|Proliferating_DC	ANXA1_FPR1	False_True	1.201	1.314	0	1.228	0	1.053
Mac_C6|Proliferating_DC	CCL3_CCR5	False_True	0	0.655	0	0.85	0.657	1.431
Mac_C6|Proliferating_DC	CCL4_CCR5	False_True	0	0.335	0	1.01	0.68	1.113
Mac_C6|Proliferating_DC	GRN_SORT1	False_True	0	1.605	0	1.227	0	1.356
Mac_C6|Proliferating_DC	PLAUR_a4b1 complex	True_False	0.943	1.007	0.705	0.911	0	0.949
Mac_C6|Proliferating_DC	SPP1_PTGER4	False_True	0.506	0.681	0	0.761	0	2.038
Mac_C6|Proliferating_DC	SPP1_a4b1 complex	False_False	0.55	0.997	0	0.775	0	2.106
Mac_C6|Proliferating_Mac	SPP1_a4b1 complex	False_False	0.413	0.691	0.516	1.293	0	2.129
Mac_C6|T_cells	CCL4L2_VSIR	False_True	0	0.348	0.814	1.143	0.523	1.02
Mac_C6|T_cells	SPP1_PTGER4	False_True	0	0.76	0	0.557	0	2.065
Mac_C6|T_cells	SPP1_a4b1 complex	False_False	0.41	0.69	0	0.63	0	2.085
Mac_C6|cDC1	CXCL2_DPP4	False_True	0	0.979	0	1.134	0.306	0.681
Mac_C6|cDC1	PLAUR_a4b1 complex	True_False	0	1.517	0	0.996	0	0.897
Mac_C6|cDC1	SPP1_a4b1 complex	False_False	0	1.508	0	0.86	0	2.055
Mac_C6|cDC2	ALOX5_ALOX5AP	False_False	0	1.771	0.963	1.344	0	1.416
Mac_C6|cDC2	SPP1_PTGER4	False_True	0.579	0.789	0.522	0.661	0	1.982
Mac_C6|cDC2	SPP1_a4b1 complex	False_False	0.623	0.959	0.532	0.686	0	2.036
Mac_C7|Activated_DC	SPP1_a4b1 complex	False_False	1.833	2.637	1.227	2.092	1.182	2.665
Mac_C7|Cancer_cell	C5AR1_RPS19	True_False	0	1.881	0	1.488	0	1.983
Mac_C7|Cancer_cell	HLA-C_FAM3C	True_False	1.379	1.422	1.33	1.404	0	1.307
Mac_C7|Cancer_cell	NRP2_VEGFA	True_False	0	0.436	0.446	0.447	0.42	0.557
Mac_C7|Cancer_cell	SPP1_CD44	False_True	1.733	2.087	1.066	2.142	1.34	2.35
Mac_C7|Ciliated_cell	SPP1_CD44	False_True	1.271	1.798	0	1.728	0	2.195
Mac_C7|Mac_C1	CD44_HBEGF	True_True	1.578	1.599	0.85	0.941	0	0.989
Mac_C7|Mac_C1	NRP2_SEMA3C	True_False	0.45	0.563	0.458	0.483	0.279	0.316
Mac_C7|Mac_C1	SPP1_CD44	False_True	1.872	2.403	1.279	2.223	1.399	2.749
Mac_C7|Mac_C1	SPP1_PTGER4	False_True	1.246	1.759	0.847	1.878	0.917	2.32
Mac_C7|Mac_C1	SPP1_a4b1 complex	False_False	1.184	1.679	0.69	1.755	0.773	2.253
Mac_C7|Mac_C10	ANXA1_FPR3	False_True	0.955	1.115	1.252	1.38	0	1.313
Mac_C7|Mac_C10	HLA-DPB1_TNFSF13B	True_False	0	1.484	0	1.756	0	1.753
Mac_C7|Mac_C10	HLA-F_LILRB1	False_True	0	0.426	0.624	0.69	0	0.668
Mac_C7|Mac_C10	NRP2_SEMA3C	True_False	0.475	0.595	0.499	0.849	0.285	0.366
Mac_C7|Mac_C10	SPP1_CD44	False_True	1.93	2.381	1.546	2.281	1.542	2.67
Mac_C7|Mac_C10	SPP1_PTGER4	False_True	1.265	1.788	0.744	1.783	0.967	2.211
Mac_C7|Mac_C11	ANXA1_FPR3	False_True	0	1.035	0	1.223	0	1.421
Mac_C7|Mac_C11	CSF1_SIRPA	False_True	0	0.759	0	0.496	0	0.461
Mac_C7|Mac_C11	FN1_aVb5 complex	False_False	0	1.146	0	0.416	0	1.333
Mac_C7|Mac_C11	LGALS9_CD44	False_True	1.436	1.479	0	0.927	0	1.019
Mac_C7|Mac_C11	SPP1_CD44	False_True	1.864	2.418	1.112	2.193	1.365	2.803
Mac_C7|Mac_C11	SPP1_PTGER4	False_True	1.208	1.749	0.79	1.899	0.905	2.206
Mac_C7|Mac_C2	C5AR1_RPS19	True_False	0	1.831	1.635	1.712	0	1.913
Mac_C7|Mac_C2	CCL3_CCR1	False_True	0.91	1.126	0.777	1.609	0.758	1.017
Mac_C7|Mac_C2	HLA-F_LILRB1	False_True	0	0.336	0	0.458	0	0.416
Mac_C7|Mac_C2	HLA-F_LILRB2	False_True	0	0.315	0	0.447	0	0.34
Mac_C7|Mac_C2	LGALS9_CD44	False_True	0	1.334	0.911	0.913	0	0.732
Mac_C7|Mac_C2	SPP1_CD44	False_True	1.637	2.273	1.158	2.178	1.185	2.516
Mac_C7|Mac_C2	SPP1_PTGER4	False_True	1.234	1.804	0.769	1.879	0.941	2.28
Mac_C7|Mac_C2	SPP1_a4b1 complex	False_False	1.259	1.726	0.716	1.775	0.923	2.351
Mac_C7|Mac_C3	CCL3_CCR1	False_True	0.886	1.226	0.837	1.507	0.744	1.051
Mac_C7|Mac_C3	HLA-F_LILRB2	False_True	0.315	0.344	0.436	0.49	0	0.355
Mac_C7|Mac_C3	NRP1_VEGFA	True_False	0.428	0.457	0.265	0.346	0	0.337
Mac_C7|Mac_C3	NRP2_VEGFA	True_False	0.32	0.421	0.397	0.467	0	0.392
Mac_C7|Mac_C3	SPP1_CD44	False_True	1.777	2.303	1.284	2.168	1.307	2.581
Mac_C7|Mac_C3	SPP1_PTGER4	False_True	1.294	1.794	0.85	2.043	0.978	2.325
Mac_C7|Mac_C3	SPP1_a4b1 complex	False_False	1.228	1.694	0.724	1.784	1.01	2.312
Mac_C7|Mac_C4	LGALS9_COLEC12	False_True	1.17	1.216	0.599	0.959	0	0.59
Mac_C7|Mac_C4	PLAUR_a4b1 complex	True_False	0.661	0.704	0.485	0.644	0.624	0.776
Mac_C7|Mac_C4	SPP1_CD44	False_True	1.74	2.334	1.115	2.079	1.278	2.596
Mac_C7|Mac_C4	SPP1_PTGER4	False_True	1.223	1.797	0.749	1.783	0.914	2.219
Mac_C7|Mac_C4	SPP1_a4b1 complex	False_False	1.149	1.694	0.727	1.818	0.782	2.298
Mac_C7|Mac_C5	CD40_TNFSF13B	True_False	0.374	0.382	0.484	0.744	0	0.636
Mac_C7|Mac_C5	HLA-DPB1_TNFSF13B	True_False	0	1.484	1.58	1.635	0	1.738
Mac_C7|Mac_C5	NRP2_SEMA3C	True_False	0	0.476	0.455	0.539	0.252	0.394
Mac_C7|Mac_C5	PLAUR_a4b1 complex	True_False	0.674	0.701	0.474	0.714	0	0.727
Mac_C7|Mac_C5	SPP1_CD44	False_True	1.845	2.443	1.313	2.004	1.364	2.594
Mac_C7|Mac_C5	SPP1_PTGER4	False_True	1.227	1.709	0.823	1.862	0.893	2.337
Mac_C7|Mac_C5	SPP1_a4b1 complex	False_False	1.162	1.691	0.716	1.887	0	2.249
Mac_C7|Mac_C6	CD44_HBEGF	True_True	1.546	1.658	0.974	1.077	0	0.816
Mac_C7|Mac_C6	PLAUR_a4b1 complex	True_False	0.703	0.705	0.46	0.583	0.675	0.743
Mac_C7|Mac_C6	SPP1_CD44	False_True	1.823	2.381	1.351	2.228	1.403	2.531
Mac_C7|Mac_C6	SPP1_PTGER4	False_True	1.273	1.824	0.804	1.972	0.986	2.302
Mac_C7|Mac_C6	SPP1_a4b1 complex	False_False	1.191	1.695	0.702	1.757	0.833	2.265
Mac_C7|Mac_C7	C5AR1_RPS19	True_False	0	2.013	1.719	1.863	0	1.85
Mac_C7|Mac_C7	CCL3L1_CCR1	False_True	0.66	0.747	0.709	1.432	0.394	0.765
Mac_C7|Mac_C7	CCL3_CCR1	False_True	1.028	1.245	0.919	1.698	0.711	1.132
Mac_C7|Mac_C7	CCL5_CCR1	False_True	0.452	0.6	0.504	0.725	0.401	0.862
Mac_C7|Mac_C7	CSF1_SIRPA	False_True	0.478	0.703	0	0.46	0	0.322
Mac_C7|Mac_C7	HLA-DPB1_TNFSF13B	True_False	0	1.49	1.671	1.675	0	1.543
Mac_C7|Mac_C7	HLA-F_LILRB1	False_True	0	0.354	0.496	0.533	0	0.432
Mac_C7|Mac_C7	LGALS9_COLEC12	False_True	1.101	1.158	0.693	0.731	0	0.559
Mac_C7|Mac_C7	NRP2_SEMA3C	True_False	0.454	0.639	0.462	0.593	0.288	0.422
Mac_C7|Mac_C7	SPP1_CD44	False_True	1.857	2.467	1.335	2.189	1.238	2.761
Mac_C7|Mac_C7	SPP1_PTGER4	False_True	1.214	1.733	0.765	1.868	0.868	2.21
Mac_C7|Mac_C8	CCL3_CCR1	False_True	0.992	1.245	0.84	1.559	0.637	1.082
Mac_C7|Mac_C8	CSF1_SIRPA	False_True	0.443	0.663	0	0.564	0	0.34
Mac_C7|Mac_C8	HLA-C_FAM3C	True_False	0	1.295	1.265	1.305	0	1.221
Mac_C7|Mac_C8	PLAUR_a4b1 complex	True_False	0.681	0.689	0.472	0.706	0.635	0.668
Mac_C7|Mac_C8	SPP1_CD44	False_True	1.855	2.435	1.386	2.269	1.351	2.799
Mac_C7|Mac_C8	SPP1_PTGER4	False_True	1.235	1.723	0.756	2.041	0.89	2.229
Mac_C7|Mac_C8	SPP1_a4b1 complex	False_False	1.169	1.679	0.714	1.88	0.793	2.191
Mac_C7|Mac_C9	CCL3_CCR1	False_True	0.867	1.183	0.806	1.745	0.639	1.095
Mac_C7|Mac_C9	CCL5_CCR1	False_True	0	0.538	0.392	0.772	0.329	0.825
Mac_C7|Mac_C9	HLA-F_LILRB1	False_True	0	0.456	0	0.701	0	0.475
Mac_C7|Mac_C9	NRP2_SEMA3C	True_False	0	0.545	0.44	0.564	0.307	0.365
Mac_C7|Mac_C9	SPP1_CD44	False_True	1.917	2.376	1.306	2.417	1.417	2.778
Mac_C7|Mac_C9	SPP1_PTGER4	False_True	1.295	1.738	0.787	1.883	0.987	2.314
Mac_C7|Mast	NRP2_VEGFA	True_False	0.371	0.551	0	0.495	0.364	0.382
Mac_C7|Mast	PLAUR_a4b1 complex	True_False	0.743	0.808	0.489	0.608	0.778	0.908
Mac_C7|Mast	SPP1_CD44	False_True	1.756	2.517	1.186	2.122	1.795	2.493
Mac_C7|Mast	SPP1_a4b1 complex	False_False	1.231	1.797	0.731	1.782	0.936	2.43
Mac_C7|Plasma	C5AR1_RPS19	True_False	0	2.105	0	1.757	0	1.851
Mac_C7|Plasma	HLA-C_FAM3C	True_False	0	1.459	0	1.417	0	1.206
Mac_C7|Plasma	SPP1_CD44	False_True	1.459	1.915	0	1.828	0	2.328
Mac_C7|Proliferating_DC	ANXA1_FPR1	False_True	1.116	1.223	0	1.15	0	1.178
Mac_C7|Proliferating_DC	C5AR1_RPS19	True_False	2.017	2.102	1.79	1.997	0	2.196
Mac_C7|Proliferating_DC	CCL2_CCR2	False_True	0.31	0.666	0	0.257	0.394	0.576
Mac_C7|Proliferating_DC	GRN_SORT1	False_True	0	1.481	0	0.803	0	1.371
Mac_C7|Proliferating_DC	PLAUR_a4b1 complex	True_False	0.931	1.07	0.487	0.886	0	0.813
Mac_C7|Proliferating_DC	SPP1_CD44	False_True	1.447	2.046	1.063	2.239	1.129	2.527
Mac_C7|Proliferating_DC	SPP1_PTGER4	False_True	1.376	1.743	0.812	2.046	0	2.266
Mac_C7|Proliferating_DC	SPP1_a4b1 complex	False_False	1.419	2.06	0.729	2.06	0	2.335
Mac_C7|Proliferating_Mac	C5AR1_RPS19	True_False	2.055	2.119	1.743	1.88	0	1.921
Mac_C7|Proliferating_Mac	HLA-F_LILRB1	False_True	0	0.32	0.469	1.121	0	0.408
Mac_C7|Proliferating_Mac	SPP1_CD44	False_True	1.781	2.365	1.299	2.412	1.245	2.61
Mac_C7|Proliferating_Mac	SPP1_a4b1 complex	False_False	1.282	1.754	0.818	2.578	0.914	2.358
Mac_C7|Proliferating_Mac	TFRC_TNFSF13B	True_False	0	0.625	0.529	0.788	0	0.463
Mac_C7|T_cells	FN1_a4b1 complex	False_False	0	1.215	0	0.561	0	1.193
Mac_C7|T_cells	HLA-DPB1_TNFSF13B	True_False	0	1.486	0	1.182	0	1.507
Mac_C7|T_cells	LGALS9_SORL1	False_True	0.715	0.765	0	0.474	0	0.516
Mac_C7|T_cells	SPP1_CD44	False_True	1.689	2.221	1.141	1.957	1.3	2.655
Mac_C7|T_cells	SPP1_PTGER4	False_True	1.255	1.823	0	1.841	0.946	2.294
Mac_C7|T_cells	SPP1_a4b1 complex	False_False	1.28	1.753	0	1.915	0.909	2.313
Mac_C7|cDC1	FN1_a4b1 complex	False_False	0	2.033	0	0.79	0	1.163
Mac_C7|cDC1	LGALS9_HAVCR2	False_True	0	0.947	0	0.673	0	0.66
Mac_C7|cDC1	PLAUR_a4b1 complex	True_False	0	1.581	0	0.971	0.728	0.761
Mac_C7|cDC1	SPP1_a4b1 complex	False_False	0	2.57	0	2.144	0.886	2.283
Mac_C7|cDC2	C5AR1_RPS19	True_False	2.004	2.11	1.943	2.067	2.221	2.329
Mac_C7|cDC2	PLAUR_a4b1 complex	True_False	1.004	1.032	0.593	0.797	0.74	0.742
Mac_C7|cDC2	SPP1_CD44	False_True	1.57	2.128	1.001	2.079	1.111	2.433
Mac_C7|cDC2	SPP1_PTGER4	False_True	1.449	1.852	0.825	1.946	0.802	2.21
Mac_C7|cDC2	SPP1_a4b1 complex	False_False	1.493	2.022	0.835	1.971	0.898	2.264
Mac_C8|Activated_DC	SPP1_a4b1 complex	False_False	1.129	1.876	0.924	1.178	0.671	2.264
Mac_C8|Ciliated_cell	COL8A2_a2b1 complex	False_False	0.225	0.246	0	0.573	0	0.402
Mac_C8|Mac_C1	C5AR1_RPS19	True_False	2.165	2.173	1.917	2.102	2.136	2.211
Mac_C8|Mac_C1	CSF1_SIRPA	False_True	0.677	0.809	0.485	0.591	0.44	0.449
Mac_C8|Mac_C1	SPP1_CD44	False_True	1.168	1.641	0.977	1.309	0.888	2.348
Mac_C8|Mac_C1	SPP1_PTGER4	False_True	0.541	0.998	0.544	0.965	0	1.918
Mac_C8|Mac_C1	SPP1_a4b1 complex	False_False	0.48	0.917	0	0.842	0	1.852
Mac_C8|Mac_C10	ANXA1_FPR3	False_True	1.093	1.152	1.196	1.414	0	1.386
Mac_C8|Mac_C10	FLT1_VEGFB	True_False	0.413	0.46	0.265	0.915	0.233	0.26
Mac_C8|Mac_C10	SPP1_CD44	False_True	1.226	1.62	1.243	1.367	1.031	2.269
Mac_C8|Mac_C11	ANXA1_FPR3	False_True	0.95	1.073	0	1.256	0	1.494
Mac_C8|Mac_C11	CSF1_SIRPA	False_True	0.536	0.856	0	0.499	0	0.558
Mac_C8|Mac_C11	SPP1_CD44	False_True	1.159	1.657	0	1.279	0	2.402
Mac_C8|Mac_C11	SPP1_PTGER4	False_True	0.504	0.988	0	0.986	0	1.805
Mac_C8|Mac_C11	TFRC_TNFSF13B	True_False	0	0.699	0	0.96	0	0.627
Mac_C8|Mac_C2	ALOX5_ALOX5AP	False_False	0	1.393	0.784	1.203	0	1.498
Mac_C8|Mac_C2	SPP1_CD44	False_True	0	1.511	0.856	1.265	0	2.115
Mac_C8|Mac_C2	SPP1_PTGER4	False_True	0.529	1.042	0	0.966	0.43	1.879
Mac_C8|Mac_C2	SPP1_a4b1 complex	False_False	0.555	0.964	0	0.861	0.412	1.95
Mac_C8|Mac_C3	ALOX5_ALOX5AP	False_False	0	1.336	0.93	0.97	0	1.382
Mac_C8|Mac_C3	ANXA1_FPR3	False_True	1.134	1.278	1.36	1.438	1.16	1.425
Mac_C8|Mac_C3	CD44_HBEGF	True_True	1.326	1.34	0.909	0.926	0	0.792
Mac_C8|Mac_C3	SPN_SIGLEC1	False_False	0.694	0.766	0.521	0.815	0	0.253
Mac_C8|Mac_C3	SPP1_CD44	False_True	1.073	1.541	0.981	1.254	0	2.18
Mac_C8|Mac_C3	SPP1_PTGER4	False_True	0.59	1.033	0.547	1.129	0.467	1.924
Mac_C8|Mac_C3	SPP1_a4b1 complex	False_False	0.524	0.933	0	0.87	0.499	1.911
Mac_C8|Mac_C4	ANXA1_FPR1	False_True	1.138	1.318	1.333	1.347	1.035	1.322
Mac_C8|Mac_C4	C5AR1_RPS19	True_False	2.174	2.214	1.88	2.121	2.157	2.209
Mac_C8|Mac_C4	LGALS9_COLEC12	False_True	1.13	1.256	0.8	1.016	0	0.636
Mac_C8|Mac_C4	SPP1_CD44	False_True	1.036	1.573	0	1.165	0	2.195
Mac_C8|Mac_C4	SPP1_PTGER4	False_True	0.518	1.035	0	0.869	0	1.818
Mac_C8|Mac_C4	SPP1_a4b1 complex	False_False	0.445	0.933	0	0.904	0	1.897
Mac_C8|Mac_C5	C5AR1_RPS19	True_False	2.238	2.243	1.964	1.974	2.208	2.371
Mac_C8|Mac_C5	CD40_TNFSF13B	True_False	0	0.362	0.499	0.744	0	0.674
Mac_C8|Mac_C5	CSF1_SIRPA	False_True	0.594	0.729	0.374	0.616	0.406	0.448
Mac_C8|Mac_C5	NRP2_SEMA3C	True_False	0.407	0.459	0.481	0.54	0	0.316
Mac_C8|Mac_C5	SPP1_CD44	False_True	1.141	1.682	1.01	1.09	0.854	2.193
Mac_C8|Mac_C5	SPP1_PTGER4	False_True	0.522	0.948	0.521	0.948	0	1.935
Mac_C8|Mac_C5	SPP1_a4b1 complex	False_False	0.458	0.929	0	0.974	0	1.848
Mac_C8|Mac_C6	SPP1_CD44	False_True	1.118	1.62	1.049	1.315	0.892	2.13
Mac_C8|Mac_C6	SPP1_PTGER4	False_True	0.568	1.063	0.501	1.058	0.475	1.901
Mac_C8|Mac_C6	SPP1_a4b1 complex	False_False	0.487	0.933	0	0.844	0.322	1.864
Mac_C8|Mac_C7	C5AR1_RPS19	True_False	2.063	2.071	1.821	1.965	0	2.019
Mac_C8|Mac_C7	NRP2_SEMA3C	True_False	0.491	0.622	0.488	0.594	0	0.344
Mac_C8|Mac_C7	SPP1_CD44	False_True	1.153	1.705	1.033	1.276	0	2.36
Mac_C8|Mac_C7	SPP1_PTGER4	False_True	0.509	0.972	0	0.954	0	1.809
Mac_C8|Mac_C8	FLT1_VEGFB	True_False	0.338	0.454	0.19	0.721	0	0.228
Mac_C8|Mac_C8	SPP1_CD44	False_True	1.151	1.673	1.083	1.355	0	2.397
Mac_C8|Mac_C8	SPP1_PTGER4	False_True	0.53	0.961	0	1.127	0	1.828
Mac_C8|Mac_C9	ANXA1_FPR1	False_True	1.325	1.403	1.318	1.337	1.142	1.45
Mac_C8|Mac_C9	NRP2_SEMA3C	True_False	0	0.528	0.466	0.565	0	0.287
Mac_C8|Mac_C9	SPP1_CD44	False_True	1.213	1.614	1.003	1.503	0.906	2.377
Mac_C8|Mac_C9	SPP1_PTGER4	False_True	0.59	0.977	0	0.969	0.477	1.913
Mac_C8|Mast	LAMP1_FAM3C	True_False	0.748	0.831	0	0.578	0	0.499
Mac_C8|Mast	PLAUR_a4b1 complex	True_False	0.793	0.803	0.634	0.8	0	1.028
Mac_C8|Mast	SPP1_CD44	False_True	1.052	1.756	0	1.209	1.285	2.091
Mac_C8|Mast	SPP1_a4b1 complex	False_False	0.527	1.036	0	0.868	0	2.029
Mac_C8|Plasma	C5AR1_RPS19	True_False	2.158	2.163	1.655	1.858	0	2.02
Mac_C8|Plasma	LAMP1_FAM3C	True_False	0.755	0.984	0	0.622	0	0.507
Mac_C8|Proliferating_DC	ALOX5_ALOX5AP	False_False	0	1.567	0	1.171	0	1.581
Mac_C8|Proliferating_DC	ANXA1_FPR1	False_True	1.253	1.26	0	1.183	0	1.25
Mac_C8|Proliferating_DC	CCL2_CCR2	False_True	0	0.292	0	0.217	0	0.629
Mac_C8|Proliferating_DC	PLAUR_a4b1 complex	True_False	0.981	1.066	0.632	1.078	0	0.933
Mac_C8|Proliferating_DC	SPP1_CD44	False_True	0	1.285	0	1.325	0	2.126
Mac_C8|Proliferating_DC	SPP1_PTGER4	False_True	0.671	0.982	0	1.133	0	1.865
Mac_C8|Proliferating_DC	SPP1_a4b1 complex	False_False	0.715	1.298	0	1.147	0	1.934
Mac_C8|Proliferating_Mac	CD40_TNFSF13B	True_False	0	0.358	0.494	0.678	0	0.479
Mac_C8|Proliferating_Mac	SPP1_CD44	False_True	1.076	1.604	0.996	1.499	0	2.208
Mac_C8|Proliferating_Mac	SPP1_a4b1 complex	False_False	0.578	0.992	0.516	1.664	0.403	1.956
Mac_C8|T_cells	CCR1_CCL18	True_False	0.775	1.176	0	0.489	0	0.512
Mac_C8|T_cells	LAIR1_LILRB4	True_True	0.72	0.764	0	0.602	0	0.877
Mac_C8|T_cells	LGALS9_SORL1	False_True	0.675	0.805	0	0.531	0	0.562
Mac_C8|T_cells	LTBR_LTB	True_False	0.317	0.434	0.369	0.423	0	0.459
Mac_C8|T_cells	SPP1_CD44	False_True	0.985	1.46	0	1.044	0	2.254
Mac_C8|T_cells	SPP1_PTGER4	False_True	0.551	1.062	0	0.928	0	1.893
Mac_C8|T_cells	SPP1_a4b1 complex	False_False	0.575	0.992	0	1.001	0.398	1.912
Mac_C8|cDC1	C5AR1_RPS19	True_False	0	2.11	0	2.16	2.17	2.228
Mac_C8|cDC1	LGALS9_HAVCR2	False_True	0	0.987	0	0.73	0	0.706
Mac_C8|cDC1	PLAUR_a4b1 complex	True_False	0	1.576	0	1.163	0	0.881
Mac_C8|cDC1	SPP1_a4b1 complex	False_False	0	1.809	0	1.231	0	1.882
Mac_C8|cDC2	ALOX5_ALOX5AP	False_False	0	1.709	1.027	1.397	0	1.593
Mac_C8|cDC2	C5AR1_RPS19	True_False	2.156	2.167	2.045	2.169	2.202	2.498
Mac_C8|cDC2	CSF1_SIRPA	False_True	0.45	0.546	0.249	0.344	0	0.311
Mac_C8|cDC2	SPP1_PTGER4	False_True	0.744	1.09	0.523	1.032	0	1.809
Mac_C8|cDC2	SPP1_a4b1 complex	False_False	0.788	1.261	0.533	1.058	0.388	1.863
Mac_C9|Cancer_cell	LAMP1_FAM3C	True_False	0.686	0.808	0.539	0.646	0.458	0.484
Mac_C9|Cancer_cell	LGALS9_PTPRK	False_True	0.82	0.836	0.72	0.824	0	0.418
Mac_C9|Cancer_cell	TNF_DAG1	False_True	0	0.38	0.258	0.689	0	0.283
Mac_C9|Ciliated_cell	IL7 receptor_IL7	True_False	0	0.471	0.308	0.491	0	0.446
Mac_C9|Ciliated_cell	LGALS9_PTPRK	False_True	0.706	0.724	0.527	0.711	0	0.436
Mac_C9|Ciliated_cell	PECAM1_CD38	True_True	0.699	0.781	0.421	0.548	0	0.32
Mac_C9|Mac_C1	CCL3_CCR1	False_True	0.676	0.701	0.911	1.137	0.422	1.315
Mac_C9|Mac_C1	CCR1_CCL23	True_False	0.379	0.66	0.535	0.634	0.449	0.547
Mac_C9|Mac_C10	CCL3L1_CCR1	False_True	0	0.494	0	1.017	0	0.916
Mac_C9|Mac_C10	CCL3_CCR1	False_True	0	0.755	1.037	1.133	0.442	1.316
Mac_C9|Mac_C11	ANXA1_FPR3	False_True	0	1.016	0	1.175	0	1.079
Mac_C9|Mac_C11	CD40_TNFSF13B	True_False	0	0.303	0	0.958	0	0.652
Mac_C9|Mac_C11	GRN_SORT1	False_True	1.875	1.892	0	1.428	0	1.367
Mac_C9|Mac_C11	HLA-DPB1_TNFSF13B	True_False	0	1.581	0	1.892	0	1.662
Mac_C9|Mac_C2	ALOX5_ALOX5AP	False_False	0	1.488	0	1.223	0	1.402
Mac_C9|Mac_C2	CCL3L1_CCR1	False_True	0.561	0.571	0	1.2	0.393	0.925
Mac_C9|Mac_C2	CCL3_CCR1	False_True	0.755	0.832	0.946	1.316	0.628	1.325
Mac_C9|Mac_C2	TNF_TNFRSF1A	False_True	0	0.441	0.228	0.706	0	0.432
Mac_C9|Mac_C3	CCL3L1_CCR1	False_True	0	0.67	0.708	1.098	0.378	0.958
Mac_C9|Mac_C3	CCL3_CCR1	False_True	0.731	0.931	1.006	1.214	0.613	1.358
Mac_C9|Mac_C4	ANXA1_FPR1	False_True	0	1.261	1.201	1.265	0	0.907
Mac_C9|Mac_C4	CCL3_CCR1	False_True	0	0.635	0.854	1.136	0	1.268
Mac_C9|Mac_C4	GRN_SORT1	False_True	1.819	1.844	1.476	1.483	0	1.427
Mac_C9|Mac_C4	LGALS9_COLEC12	False_True	1.123	1.222	0.625	1.152	0	0.598
Mac_C9|Mac_C4	TNF_VSIR	False_True	0	0.378	0.231	0.727	0	0.434
Mac_C9|Mac_C5	CCR1_CCL23	True_False	0.299	0.552	0.416	0.521	0.371	0.43
Mac_C9|Mac_C5	HLA-DPB1_TNFSF13B	True_False	0	1.644	1.71	2.006	0	1.857
Mac_C9|Mac_C6	CCL3L1_CCR1	False_True	0	0.501	0	1.059	0	0.905
Mac_C9|Mac_C6	CCL3_CCR1	False_True	0.677	0.762	0.891	1.175	0.483	1.305
Mac_C9|Mac_C6	TNF_TNFRSF1B	False_True	0	0.431	0	0.642	0	0.402
Mac_C9|Mac_C7	CCL3L1_CCR1	False_True	0.679	0.69	0.791	1.289	0.345	1.039
Mac_C9|Mac_C7	CCL3_CCR1	False_True	0.873	0.951	1.088	1.405	0.58	1.439
Mac_C9|Mac_C7	LGALS9_CD44	False_True	1.382	1.533	1.114	1.117	0	0.984
Mac_C9|Mac_C7	NRP2_SEMA3C	True_False	0.458	0.516	0.452	0.53	0	0.406
Mac_C9|Mac_C8	CCL3L1_CCR1	False_True	0.643	0.69	0.711	1.15	0.271	0.989
Mac_C9|Mac_C8	CCL3_CCR1	False_True	0.837	0.951	1.009	1.266	0.506	1.389
Mac_C9|Mac_C8	CCL4L2_VSIR	False_True	0	0.402	0	1.613	0.628	1.272
Mac_C9|Mac_C8	TGFB1_TGFbeta receptor1	False_True	0	0.322	0	0.314	0	0.385
Mac_C9|Mac_C9	ANXA1_FPR1	False_True	1.094	1.346	1.186	1.255	1.013	1.035
Mac_C9|Mac_C9	CCL3L1_CCR1	False_True	0	0.628	0	1.336	0.273	1.003
Mac_C9|Mac_C9	CCL3_CCR1	False_True	0.713	0.889	0.976	1.451	0.508	1.403
Mac_C9|Mac_C9	CCL4L2_VSIR	False_True	0	0.426	0.942	1.674	0.67	1.279
Mac_C9|Mac_C9	TNF_TNFRSF1A	False_True	0	0.425	0.325	0.735	0	0.442
Mac_C9|Mast	NRP2_VEGFA	True_False	0.375	0.428	0	0.432	0	0.366
Mac_C9|Plasma	HLA-C_FAM3C	True_False	1.544	1.62	0	1.354	0	1.33
Mac_C9|Plasma	PECAM1_CD38	True_True	0.574	0.807	0.484	0.623	0	0.309
Mac_C9|Proliferating_DC	ALOX5_ALOX5AP	False_False	0	1.662	0	1.191	0	1.485
Mac_C9|Proliferating_DC	C5AR1_RPS19	True_False	2.023	2.103	1.741	1.949	0	1.915
Mac_C9|Proliferating_DC	CCL3_CCR5	False_True	0	0.552	0	1.174	0.7	1.162
Mac_C9|Proliferating_DC	CCL4_CCR5	False_True	0	0.421	0	1.366	0.864	1.017
Mac_C9|Proliferating_DC	GRN_SORT1	False_True	0	1.649	0	1.36	0	1.373
Mac_C9|Proliferating_DC	PLAUR_a4b1 complex	True_False	0.947	1.021	0	0.802	0	0.719
Mac_C9|Proliferating_DC	SPP1_a4b1 complex	False_False	0	0.712	0	0.583	0	1.889
Mac_C9|Proliferating_Mac	ICAM1_aMb2 complex	True_False	0.552	0.567	0.66	0.925	0.539	0.721
Mac_C9|Proliferating_Mac	LGALS9_CD44	False_True	1.306	1.431	1.077	1.34	0	0.833
Mac_C9|Proliferating_Mac	TFRC_TNFSF13B	True_False	0	0.759	0.637	1.165	0	0.432
Mac_C9|Stromal_cell	TNF_TNFRSF1A	False_True	0	0.596	0.265	1.025	0	0.494
Mac_C9|T_cells	C5AR1_RPS19	True_False	2.048	2.091	1.773	1.958	0	1.816
Mac_C9|T_cells	CCR1_CCL18	True_False	0	1.115	0	0.674	0	0.525
Mac_C9|T_cells	CD74_COPA	True_False	0	2.427	0	2.275	0	2.5
Mac_C9|T_cells	HLA-DPB1_TNFSF13B	True_False	0	1.645	1.53	1.553	0	1.625
Mac_C9|T_cells	LAIR1_LILRB4	True_True	0.687	0.736	0	0.587	0	0.923
Mac_C9|T_cells	TNF_TNFRSF1B	False_True	0	0.512	0	0.791	0	0.403
Mac_C9|cDC1	CXCL10_DPP4	False_True	0	0.743	0	0.724	0.874	1.885
Mac_C9|cDC1	LGALS9_HAVCR2	False_True	0	0.952	0	0.866	0	0.667
Mac_C9|cDC1	PLAUR_a4b1 complex	True_False	0	1.532	0	0.886	0	0.667
Mac_C9|cDC1	SPP1_a4b1 complex	False_False	0	1.223	0	0.668	0	1.837
Mac_C9|cDC2	ALOX5_ALOX5AP	False_False	0	1.804	0.973	1.418	0	1.497
Mast|Cancer_cell	LGALS9_MET	False_True	0.88	0.907	0	0.494	0	0.635
Mast|Cancer_cell	VEGFA_KDR	False_True	0	0.522	0	0.262	0	0.196
Mast|Mac_C1	C5AR1_RPS19	True_False	0	1.899	0	1.456	0	1.915
Mast|Mac_C1	LGALS9_COLEC12	False_True	1.164	1.205	0	0.984	0	0.868
Mast|Mac_C1	LGALS9_LRP1	False_True	0.897	0.944	0	0.526	0	0.949
Mast|Mac_C10	LGALS9_COLEC12	False_True	1.136	1.191	0	0.835	0	0.788
Mast|Mac_C10	LGALS9_LRP1	False_True	0	0.924	0	0.615	0	0.973
Mast|Mac_C11	ANXA1_FPR3	False_True	0.872	1.11	0	1.101	0	1.224
Mast|Mac_C11	CSF1_SIRPA	False_True	0	0.732	0	0.335	0	0.458
Mast|Mac_C11	LGALS9_COLEC12	False_True	0	1.159	0	0.681	0	0.825
Mast|Mac_C11	LGALS9_LRP1	False_True	0.908	0.962	0	0.519	0	1.105
Mast|Mac_C2	CCL5_CCR1	False_True	0.412	0.576	0.456	0.493	0	0.946
Mast|Mac_C2	LGALS9_COLEC12	False_True	0	1.153	0	0.821	0	0.782
Mast|Mac_C2	LGALS9_LRP1	False_True	0	0.886	0	0.46	0	0.853
Mast|Mac_C4	C5AR1_RPS19	True_False	0	1.94	0	1.476	0	1.913
Mast|Mac_C4	LGALS9_LRP1	False_True	0	0.896	0	0.459	0	0.813
Mast|Mac_C5	C5AR1_RPS19	True_False	0	1.969	0	1.329	0	2.075
Mast|Mac_C5	LGALS9_COLEC12	False_True	0	1.011	0	0.909	0	0.799
Mast|Mac_C6	C5AR1_RPS19	True_False	0	1.854	0	1.439	0	1.878
Mast|Mac_C6	LAIR1_LILRB4	True_True	0	0.679	0	0.264	0	0.963
Mast|Mac_C6	LGALS9_COLEC12	False_True	0	1.107	0	0.87	0	0.773
Mast|Mac_C6	LGALS9_LRP1	False_True	0	0.884	0	0.382	0	0.77
Mast|Mac_C7	LGALS9_HAVCR2	False_True	0	0.721	0	0.324	0	0.736
Mast|Mac_C7	LGALS9_LRP1	False_True	0	0.886	0	0.441	0	0.823
Mast|Mac_C8	LGALS9_COLEC12	False_True	0	1.041	0	0.838	0	0.673
Mast|Mac_C8	LGALS9_LRP1	False_True	0	0.873	0	0.445	0	0.759
Mast|Mac_C9	CCL5_CCR1	False_True	0	0.633	0.486	0.629	0	1.024
Mast|Mac_C9	LGALS9_LRP1	False_True	0	0.893	0	0.472	0	0.694
Mast|Mast	C5AR1_RPS19	True_False	0	1.888	0	1.309	0	1.916
Mast|Plasma	PECAM1_CD38	True_True	0	0.566	0	0.268	0	0.288
Mast|Proliferating_DC	C5AR1_RPS19	True_False	0	1.886	0	1.454	0	2.069
Mast|Stromal_cell	IL33 receptor_IL33	True_False	0.702	1.119	0.956	1.443	0	0.811
Mast|T_cells	C5AR1_RPS19	True_False	0	1.873	0	1.462	0	1.971
Mast|T_cells	FAM3C_CLEC2D	False_True	0.209	0.283	0	0.412	0	0.279
Mast|T_cells	LAIR1_LILRB4	True_True	0	0.633	0	0.255	0	0.896
Mast|cDC2	ALOX5_ALOX5AP	False_False	0	1.589	0.922	1.088	0	1.509
Mast|cDC2	C5AR1_RPS19	True_False	0	1.893	0	1.523	0	2.202
Plasma|Activated_DC	TNFRSF17_TNFSF13B	True_False	0	1.115	0	0.807	0	0.679
Plasma|Mac_C1	ICAM2_aLb2 complex	False_False	0.387	0.573	0.292	0.401	0	0.391
Plasma|Mac_C1	TNFRSF17_TNFSF13B	True_False	0	0.531	0.476	0.801	0	0.74
Plasma|Mac_C10	TNFRSF17_TNFSF13B	True_False	0	0.54	0	1	0	0.953
Plasma|Mac_C11	TNFRSF17_TNFSF13B	True_False	0	0.477	0	0.766	0	0.744
Plasma|Mac_C2	TNFRSF17_TNFSF13B	True_False	0	0.556	0.561	0.689	0	0.852
Plasma|Mac_C3	TNFRSF17_TNFSF13B	True_False	0	0.494	0.547	0.685	0	0.844
Plasma|Mac_C4	ICAM2_aLb2 complex	False_False	0.367	0.557	0.266	0.367	0	0.391
Plasma|Mac_C4	TNFRSF17_TNFSF13B	True_False	0	0.561	0.445	0.71	0	0.864
Plasma|Mac_C5	TNFRSF17_TNFSF13B	True_False	0	0.54	0.46	0.879	0	0.939
Plasma|Mac_C6	TNFRSF17_TNFSF13B	True_False	0	0.512	0.401	0.557	0	0.77
Plasma|Mac_C7	TNFRSF17_TNFSF13B	True_False	0	0.546	0.551	0.918	0	0.744
Plasma|Mac_C9	ICAM2_aLb2 complex	False_False	0.344	0.557	0	0.332	0	0.359
Plasma|Proliferating_DC	TNFRSF17_TNFSF13B	True_False	0	0.564	0	0.575	0	0.555
Plasma|Proliferating_Mac	TNFRSF17_TNFSF13B	True_False	0	0.536	0.455	0.814	0	0.744
Plasma|T_cells	FAM3C_CLEC2D	False_True	0.216	0.436	0	0.456	0	0.287
Plasma|T_cells	ICAM2_aLb2 complex	False_False	0.353	0.511	0.211	0.279	0	0.355
Plasma|T_cells	TNFRSF17_TNFSF13B	True_False	0	0.541	0	0.426	0	0.707
Plasma|cDC1	ICAM2_aLb2 complex	False_False	0	0.626	0	0.456	0	0.415
Plasma|cDC2	TNFRSF17_TNFSF13B	True_False	0	0.457	0.41	0.607	0	0.556
Proliferating_DC|Activated_DC	PLAUR_a4b1 complex	True_False	1.01	1.389	0.771	0.813	0	0.79
Proliferating_DC|Cancer_cell	IL1B_ADRB2	False_True	0.953	1.047	0	1.5	0	0.427
Proliferating_DC|Mac_C1	CD74_COPA	True_False	2.678	2.699	0	2.349	0	2.559
Proliferating_DC|Mac_C1	IL1B_ADRB2	False_True	0.933	1.027	0	1.409	0	0.489
Proliferating_DC|Mac_C1	PTPRC_MRC1	False_True	2.893	3.121	2.638	2.689	0	2.374
Proliferating_DC|Mac_C1	SCGB3A1_MARCO	False_True	0	1.994	0	1.752	0	1.723
Proliferating_DC|Mac_C10	HLA-F_LILRB1	False_True	0	0.407	0	0.594	0	0.655
Proliferating_DC|Mac_C11	HLA-DPB1_TNFSF13B	True_False	0	1.921	0	2.022	0	1.697
Proliferating_DC|Mac_C11	PTPRC_MRC1	False_True	2.793	2.867	2.142	2.432	0	1.469
Proliferating_DC|Mac_C2	PTPRC_MRC1	False_True	2.853	2.924	2.334	2.489	0	1.85
Proliferating_DC|Mac_C3	CD74_COPA	True_False	2.634	2.664	0	2.28	0	2.538
Proliferating_DC|Mac_C3	IL1B_ADRB2	False_True	0.942	1.021	0	1.452	0	0.402
Proliferating_DC|Mac_C3	PTPRC_MRC1	False_True	2.662	2.725	2.095	2.452	0	1.519
Proliferating_DC|Mac_C6	CD44_HBEGF	True_True	0	1.238	0	1.127	0	0.582
Proliferating_DC|Mac_C6	CD74_COPA	True_False	2.606	2.658	0	2.314	0	2.485
Proliferating_DC|Mac_C6	IL1B_ADRB2	False_True	0.995	1.08	0	1.524	0	0.41
Proliferating_DC|Mac_C6	PTPRC_MRC1	False_True	2.807	3	2.428	2.457	0	1.681
Proliferating_DC|Mac_C7	CSF1R_CSF1	True_False	0.433	0.7	0	0.45	0	0.58
Proliferating_DC|Mac_C8	CD74_COPA	True_False	2.668	2.721	0	2.305	0	2.511
Proliferating_DC|Mac_C8	HLA-DPB1_TNFSF13B	True_False	1.984	2.011	1.607	1.871	0	1.635
Proliferating_DC|Mac_C8	SCGB3A1_MARCO	False_True	0	1.964	0	1.715	0	1.436
Proliferating_DC|Mac_C9	HLA-F_LILRB1	False_True	0	0.437	0	0.606	0	0.461
Proliferating_DC|Mast	CD74_APP	True_False	0	2.616	0	2.55	0	2.472
Proliferating_DC|Mast	CD74_COPA	True_False	0	2.579	0	2.331	0	2.592
Proliferating_DC|Mast	IL1B_ADRB2	False_True	1.068	1.116	0	1.59	0	0.584
Proliferating_DC|Mast	PTPRC_MRC1	False_True	0	2.297	0	1.234	0	1.45
Proliferating_DC|Plasma	CD74_COPA	True_False	0	2.699	0	2.298	0	2.464
Proliferating_DC|Proliferating_DC	CD74_COPA	True_False	0	2.548	0	2.349	0	2.501
Proliferating_DC|Proliferating_DC	HLA-DPB1_TNFSF13B	True_False	0	2.008	0	1.831	0	1.509
Proliferating_DC|Proliferating_Mac	TNF_TNFRSF1B	False_True	0.552	0.573	0.422	0.64	0.451	0.481
Proliferating_DC|Stromal_cell	TNF_TNFRSF1A	False_True	0.658	0.791	0.462	0.57	0	0.661
Proliferating_DC|T_cells	CD74_COPA	True_False	0	2.646	0	2.295	0	2.503
Proliferating_DC|T_cells	PTPRC_MRC1	False_True	2.696	2.735	0	1.572	0	1.417
Proliferating_Mac|Activated_DC	C5AR1_RPS19	True_False	0	2.192	2.08	2.561	0	2.007
Proliferating_Mac|Activated_DC	PLAUR_a4b1 complex	True_False	1.24	1.514	1.067	1.386	0.967	0.996
Proliferating_Mac|Activated_DC	SPP1_a4b1 complex	False_False	1.163	1.589	1.283	1.609	0.962	2.758
Proliferating_Mac|Cancer_cell	TNF_DAG1	False_True	0.213	0.24	0.279	1.174	0.179	0.254
Proliferating_Mac|Mac_C1	ANXA1_FPR1	False_True	1.038	1.269	1.552	1.708	0.993	1.218
Proliferating_Mac|Mac_C1	ANXA1_FPR2	False_True	0.815	0.96	1.256	1.69	0.784	0.835
Proliferating_Mac|Mac_C1	CCL3_CCR1	False_True	0.725	0.756	0.805	2.01	0.517	1.144
Proliferating_Mac|Mac_C1	CCL5_CCR1	False_True	0	0.397	0.378	1.769	0	0.927
Proliferating_Mac|Mac_C1	SPP1_CD44	False_True	1.202	1.354	1.336	1.74	1.179	2.841
Proliferating_Mac|Mac_C1	SPP1_PTGER4	False_True	0.576	0.711	0.903	1.396	0.697	2.412
Proliferating_Mac|Mac_C1	SPP1_a4b1 complex	False_False	0.514	0.631	0.746	1.273	0.553	2.346
Proliferating_Mac|Mac_C10	ANXA1_FPR3	False_True	0.982	1.032	1.305	2.018	0	1.089
Proliferating_Mac|Mac_C10	CCL3_CCR1	False_True	0.703	0.81	0.932	2.006	0.537	1.145
Proliferating_Mac|Mac_C10	CCL5_CCR1	False_True	0	0.452	0.505	1.765	0	0.928
Proliferating_Mac|Mac_C10	SPP1_CD44	False_True	1.26	1.333	1.602	1.798	1.322	2.763
Proliferating_Mac|Mac_C10	SPP1_PTGER4	False_True	0.595	0.74	0.8	1.3	0.747	2.303
Proliferating_Mac|Mac_C11	ANXA1_FPR3	False_True	0	0.953	0	1.86	0	1.197
Proliferating_Mac|Mac_C11	SPP1_CD44	False_True	1.194	1.37	1.169	1.71	1.145	2.896
Proliferating_Mac|Mac_C11	SPP1_PTGER4	False_True	0.538	0.701	0.847	1.417	0.685	2.298
Proliferating_Mac|Mac_C2	ANXA1_FPR1	False_True	0.944	1.073	1.273	1.693	0.963	0.979
Proliferating_Mac|Mac_C2	CCL3_CCR1	False_True	0.805	0.887	0.841	2.189	0.723	1.154
Proliferating_Mac|Mac_C2	CCL5_CCR1	False_True	0.391	0.528	0.414	1.948	0.404	0.937
Proliferating_Mac|Mac_C2	SPP1_CD44	False_True	0	1.225	1.214	1.696	0.965	2.608
Proliferating_Mac|Mac_C2	SPP1_PTGER4	False_True	0.564	0.755	0.825	1.397	0.721	2.373
Proliferating_Mac|Mac_C2	SPP1_a4b1 complex	False_False	0.589	0.678	0.772	1.292	0.703	2.444
Proliferating_Mac|Mac_C2	TNFRSF1B_GRN	True_False	0	1.446	1.349	1.474	0	1.404
Proliferating_Mac|Mac_C3	ANXA1_FPR1	False_True	0.975	1.082	1.287	1.697	0	0.965
Proliferating_Mac|Mac_C3	CCL3L1_CCR1	False_True	0.646	0.698	0.742	2.394	0.466	0.942
Proliferating_Mac|Mac_C3	CCL3_CCR1	False_True	0.781	0.986	0.9	2.087	0.708	1.187
Proliferating_Mac|Mac_C3	CCL5_CCR1	False_True	0	0.628	0.473	1.846	0.389	0.971
Proliferating_Mac|Mac_C3	SPP1_CD44	False_True	1.107	1.254	1.34	1.686	1.087	2.673
Proliferating_Mac|Mac_C3	SPP1_PTGER4	False_True	0.624	0.746	0.906	1.56	0.758	2.418
Proliferating_Mac|Mac_C3	SPP1_a4b1 complex	False_False	0.558	0.646	0.78	1.302	0.79	2.404
Proliferating_Mac|Mac_C3	TNFRSF1B_GRN	True_False	0	1.318	1.183	1.506	0	1.355
Proliferating_Mac|Mac_C3	TNF_TNFRSF1B	False_True	0.313	0.36	0.265	1.226	0.267	0.34
Proliferating_Mac|Mac_C4	ANXA1_FPR1	False_True	1.027	1.198	1.443	1.951	1.015	1.026
Proliferating_Mac|Mac_C4	ANXA1_FPR3	False_True	0.863	0.99	1.367	1.703	0	0.953
Proliferating_Mac|Mac_C4	CCL4L2_VSIR	False_True	0	0.295	0.657	2.197	0.47	0.976
Proliferating_Mac|Mac_C4	PLAUR_a4b1 complex	True_False	0	0.571	0.567	1.112	0	0.629
Proliferating_Mac|Mac_C4	SPP1_CD44	False_True	1.07	1.286	1.171	1.596	1.058	2.688
Proliferating_Mac|Mac_C4	SPP1_PTGER4	False_True	0.553	0.749	0.805	1.3	0.694	2.312
Proliferating_Mac|Mac_C4	SPP1_a4b1 complex	False_False	0.479	0.646	0.783	1.335	0.562	2.391
Proliferating_Mac|Mac_C5	ANXA1_FPR1	False_True	0.984	1.223	1.42	1.798	0	1.002
Proliferating_Mac|Mac_C5	SPP1_CD44	False_True	1.175	1.395	1.369	1.521	1.144	2.686
Proliferating_Mac|Mac_C5	SPP1_PTGER4	False_True	0.557	0.661	0.879	1.379	0.673	2.429
Proliferating_Mac|Mac_C5	SPP1_a4b1 complex	False_False	0.492	0.643	0.772	1.405	0	2.342
Proliferating_Mac|Mac_C6	ANXA1_FPR3	False_True	0.889	1.029	1.28	1.734	0.842	0.985
Proliferating_Mac|Mac_C6	CCL3_CCR1	False_True	0.726	0.817	0.786	2.048	0.578	1.134
Proliferating_Mac|Mac_C6	CCL5_CCR1	False_True	0	0.458	0.359	1.807	0.259	0.918
Proliferating_Mac|Mac_C6	CSF1R_CSF1	True_False	0	0.412	0.384	0.599	0.438	0.498
Proliferating_Mac|Mac_C6	SPP1_CD44	False_True	1.152	1.333	1.408	1.746	1.183	2.623
Proliferating_Mac|Mac_C6	SPP1_PTGER4	False_True	0.603	0.776	0.86	1.489	0.766	2.395
Proliferating_Mac|Mac_C6	SPP1_a4b1 complex	False_False	0.521	0.647	0.758	1.275	0.613	2.357
Proliferating_Mac|Mac_C6	TNF_TNFRSF1B	False_True	0	0.292	0	1.127	0	0.373
Proliferating_Mac|Mac_C7	ANXA1_FPR3	False_True	1.068	1.241	1.485	1.78	1.082	1.098
Proliferating_Mac|Mac_C7	CCL3_CCR1	False_True	0.923	1.006	0.983	2.278	0.675	1.268
Proliferating_Mac|Mac_C7	CCL5_CCR1	False_True	0.509	0.647	0.556	2.037	0.356	1.052
Proliferating_Mac|Mac_C7	CSF1R_CSF1	True_False	0	0.519	0	0.794	0.427	0.504
Proliferating_Mac|Mac_C7	SPP1_CD44	False_True	1.187	1.419	1.391	1.707	1.018	2.853
Proliferating_Mac|Mac_C7	SPP1_PTGER4	False_True	0.543	0.685	0.821	1.385	0.648	2.303
Proliferating_Mac|Mac_C8	ANXA1_FPR3	False_True	0.985	1.093	1.441	1.878	0.855	1.023
Proliferating_Mac|Mac_C8	CCL3_CCR1	False_True	0.887	1.006	0.904	2.139	0.601	1.218
Proliferating_Mac|Mac_C8	CCL5_CCR1	False_True	0.473	0.647	0.476	1.898	0.282	1.002
Proliferating_Mac|Mac_C8	CCL5_CCR5	False_True	0	0.195	0.27	1.667	0.221	0.838
Proliferating_Mac|Mac_C8	CSF1R_CSF1	True_False	0.444	0.617	0.436	0.797	0.516	0.601
Proliferating_Mac|Mac_C8	SPP1_CD44	False_True	1.185	1.386	1.442	1.786	1.131	2.891
Proliferating_Mac|Mac_C8	SPP1_PTGER4	False_True	0.564	0.675	0.813	1.558	0.67	2.321
Proliferating_Mac|Mac_C8	SPP1_a4b1 complex	False_False	0.499	0.631	0.77	1.397	0.573	2.283
Proliferating_Mac|Mac_C9	ANXA1_FPR1	False_True	1.214	1.283	1.428	1.941	1.122	1.154
Proliferating_Mac|Mac_C9	ANXA1_FPR3	False_True	0.945	1.09	1.461	1.91	0.833	1.051
Proliferating_Mac|Mac_C9	CCL3L1_CCR1	False_True	0.627	0.655	0.712	2.632	0.361	0.986
Proliferating_Mac|Mac_C9	CCL3_CCR1	False_True	0.762	0.944	0.87	2.324	0.603	1.232
Proliferating_Mac|Mac_C9	CCL5_CCR1	False_True	0	0.585	0.443	2.084	0.284	1.015
Proliferating_Mac|Mac_C9	SPP1_CD44	False_True	1.247	1.328	1.362	1.934	1.197	2.87
Proliferating_Mac|Mac_C9	SPP1_PTGER4	False_True	0.624	0.69	0.843	1.4	0.767	2.407
Proliferating_Mac|Mast	CSF1R_CSF1	True_False	0	0.493	0.463	0.633	0	0.501
Proliferating_Mac|Mast	PLAUR_a4b1 complex	True_False	0	0.675	0.571	1.076	0	0.761
Proliferating_Mac|Mast	SPP1_CD44	False_True	1.086	1.469	1.243	1.64	1.575	2.585
Proliferating_Mac|Mast	SPP1_a4b1 complex	False_False	0.561	0.749	0.787	1.299	0.716	2.522
Proliferating_Mac|Proliferating_DC	C5AR1_RPS19	True_False	0	1.802	0	2.42	0	1.886
Proliferating_Mac|Proliferating_DC	CCL2_CCR2	False_True	0.256	0.344	0	0.616	0.357	0.662
Proliferating_Mac|Proliferating_DC	CCL3_CCR5	False_True	0	0.607	0	2.047	0.795	0.991
Proliferating_Mac|Proliferating_DC	CCL4_CCR5	False_True	0	0.313	0	2.088	0.629	0.901
Proliferating_Mac|Proliferating_DC	CCL5_CCR5	False_True	0	0.249	0	1.806	0.476	0.775
Proliferating_Mac|Proliferating_DC	PLAUR_a4b1 complex	True_False	0.826	0.937	0.569	1.354	0	0.666
Proliferating_Mac|Proliferating_DC	SPP1_a4b1 complex	False_False	0.749	1.011	0.785	1.578	0	2.427
Proliferating_Mac|Proliferating_Mac	SPP1_CD44	False_True	1.111	1.317	1.355	1.93	1.025	2.702
Proliferating_Mac|Proliferating_Mac	SPP1_a4b1 complex	False_False	0.612	0.706	0.875	2.095	0.694	2.45
Proliferating_Mac|T_cells	ANXA1_FPR1	False_True	1.078	1.082	1.289	1.741	0	0.91
Proliferating_Mac|T_cells	C5AR1_RPS19	True_False	0	1.79	1.732	2.428	0	1.788
Proliferating_Mac|T_cells	SPP1_PTGER4	False_True	0.585	0.775	0	1.359	0.726	2.386
Proliferating_Mac|T_cells	SPP1_a4b1 complex	False_False	0.61	0.705	0	1.433	0.689	2.406
Proliferating_Mac|T_cells	TNF_TNFRSF1B	False_True	0.296	0.372	0.263	1.276	0	0.374
Proliferating_Mac|T_cells	TNF_VSIR	False_True	0	0.285	0.328	1.156	0	0.35
Proliferating_Mac|cDC1	PLAUR_a4b1 complex	True_False	0	1.448	0	1.438	0	0.614
Proliferating_Mac|cDC1	SPP1_a4b1 complex	False_False	0	1.522	0	1.662	0.666	2.376
Proliferating_Mac|cDC2	C5AR1_RPS19	True_False	0	1.809	1.853	2.489	0	2.019
Proliferating_Mac|cDC2	CD99_PILRA	False_True	0	0.528	0.792	1.078	0	0.674
Proliferating_Mac|cDC2	SPP1_PTGER4	False_True	0.778	0.803	0.881	1.463	0.582	2.303
Proliferating_Mac|cDC2	SPP1_a4b1 complex	False_False	0.822	0.974	0.891	1.489	0.678	2.356
Stromal_cell|Activated_DC	FN1_a4b1 complex	False_False	1.351	1.574	1.283	1.763	0	1.506
Stromal_cell|Cancer_cell	FLT1 complex_VEGFA	True_False	0.185	0.531	0.292	0.508	0	0.453
Stromal_cell|Mac_C1	FLT1 complex_VEGFB	True_False	0.276	0.555	0.218	0.444	0	0.277
Stromal_cell|Mac_C1	ICAM2_aLb2 complex	False_False	0.469	0.72	0.453	0.485	0	0.427
Stromal_cell|Mac_C1	TNFRSF1A_GRN	True_False	1.768	1.906	1.539	1.698	0	1.76
Stromal_cell|Mac_C10	FLT1 complex_VEGFB	True_False	0.326	0.567	0.308	0.588	0	0.337
Stromal_cell|Mac_C11	TNFRSF1A_GRN	True_False	0	1.633	1.294	1.701	0	1.704
Stromal_cell|Mac_C2	TNFRSF1A_GRN	True_False	1.572	1.665	1.389	1.404	0	1.584
Stromal_cell|Mac_C3	FLT1 complex_VEGFA	True_False	0.223	0.517	0.243	0.528	0	0.288
Stromal_cell|Mac_C3	TNFRSF1A_GRN	True_False	0	1.536	1.223	1.436	0	1.535
Stromal_cell|Mac_C4	CD99_PILRA	False_True	0.862	0.885	0.932	0.966	0	1.26
Stromal_cell|Mac_C4	ICAM2_aLb2 complex	False_False	0.45	0.704	0.426	0.451	0	0.426
Stromal_cell|Mac_C4	TNFRSF1A_GRN	True_False	1.72	1.88	1.366	1.606	0	1.656
Stromal_cell|Mac_C6	TNFRSF1A_GRN	True_False	1.642	1.828	1.265	1.565	0	1.55
Stromal_cell|Mac_C8	FLT1 complex_VEGFB	True_False	0.251	0.56	0.233	0.394	0	0.305
Stromal_cell|Mac_C9	ICAM2_aLb2 complex	False_False	0.426	0.705	0	0.416	0	0.394
Stromal_cell|Mac_C9	TNFRSF1A_GRN	True_False	1.701	1.871	1.349	1.698	0	1.567
Stromal_cell|Mast	FLT1 complex_VEGFA	True_False	0.274	0.647	0	0.556	0	0.278
Stromal_cell|Proliferating_Mac	TNFRSF1A_GRN	True_False	1.741	1.835	1.364	1.386	0	1.545
Stromal_cell|cDC1	FN1_a4b1 complex	False_False	0	1.508	0	1.816	0	1.124
Stromal_cell|cDC1	ICAM2_aLb2 complex	False_False	0	0.773	0	0.54	0	0.451
Stromal_cell|cDC2	CD99_PILRA	False_True	0	0.657	0.693	0.805	0	1.096
T_cells|Activated_DC	C5AR1_RPS19	True_False	0	2.268	0	1.721	0	2.093
T_cells|Activated_DC	PLAUR_a4b1 complex	True_False	1.144	1.347	0	0.555	0	0.854
T_cells|Cancer_cell	CCL3L1_DPP4	False_True	0.699	0.706	1.03	1.449	0.699	0.922
T_cells|Cancer_cell	CD2_CD58	True_False	0	0.556	0	0.934	0	0.853
T_cells|Cancer_cell	TNF_DAG1	False_True	0.294	0.387	0.342	0.513	0.21	0.268
T_cells|Mac_C1	CD2_CD58	True_False	0.718	0.735	0.972	1.046	0.824	0.988
T_cells|Mac_C1	ICAM1_SPN	True_False	0.867	0.95	0	0.735	0.785	0.847
T_cells|Mac_C10	CD99_PILRA	False_True	0	0.633	0	0.441	0	0.845
T_cells|Mac_C10	HLA-DPB1_TNFSF13B	True_False	0	1.502	0	1.56	0	1.646
T_cells|Mac_C10	HLA-F_LILRB2	False_True	0	0.41	0	0.466	0	0.52
T_cells|Mac_C2	CCL3L1_CCR1	False_True	0	0.591	0	1.135	0.42	0.745
T_cells|Mac_C2	CCL3_CCR1	False_True	0	0.813	0	1.146	0.525	1.031
T_cells|Mac_C2	CD2_CD58	True_False	0.652	0.685	0.789	0.994	0.791	0.97
T_cells|Mac_C2	HLA-F_LILRB1	False_True	0.381	0.485	0	0.433	0	0.441
T_cells|Mac_C2	HLA-F_LILRB2	False_True	0.35	0.464	0	0.422	0	0.365
T_cells|Mac_C2	IFNG_Type II IFNR	False_True	0.384	0.451	0.435	0.528	0	0.622
T_cells|Mac_C2	LGALS9_COLEC12	False_True	0	1.277	0	0.819	0	0.533
T_cells|Mac_C2	LGALS9_LRP1	False_True	0	1.01	0	0.459	0	0.605
T_cells|Mac_C2	TNF_TNFRSF1A	False_True	0.306	0.449	0.312	0.53	0.346	0.417
T_cells|Mac_C3	CCL3L1_CCR1	False_True	0	0.691	0	1.033	0.405	0.778
T_cells|Mac_C3	CCL3_CCR1	False_True	0	0.913	0	1.044	0	1.064
T_cells|Mac_C3	CCL5_CCR1	False_True	1.372	1.434	0.573	1.322	1.432	1.621
T_cells|Mac_C3	SPN_SIGLEC1	False_False	0.625	0.727	0	0.237	0	0.236
T_cells|Mac_C3	TFRC_TNFSF13B	True_False	0	0.668	0	0.494	0	0.545
T_cells|Mac_C3	TNF_TNFRSF1B	False_True	0.394	0.507	0.329	0.565	0.298	0.354
T_cells|Mac_C4	ANXA1_FPR1	False_True	0.918	1.081	0	0.967	0	0.862
T_cells|Mac_C4	CCL4L2_VSIR	False_True	0	0.333	0	1.145	0.558	0.873
T_cells|Mac_C4	CD2_CD58	True_False	0.67	0.683	0.797	1.088	0.813	0.936
T_cells|Mac_C4	HLA-DPB1_TNFSF13B	True_False	0	1.523	0	1.27	0	1.556
T_cells|Mac_C4	IFNG_Type II IFNR	False_True	0.314	0.397	0.429	0.621	0	0.581
T_cells|Mac_C4	TFRC_TNFSF13B	True_False	0	0.734	0	0.519	0	0.565
T_cells|Mac_C4	TNF_VSIR	False_True	0.274	0.385	0.315	0.551	0.285	0.419
T_cells|Mac_C5	CD2_CD58	True_False	0.652	0.706	0.952	1.079	0.764	1.19
T_cells|Mac_C5	HLA-DPB1_TNFSF13B	True_False	0	1.502	0	1.439	0	1.631
T_cells|Mac_C5	TFRC_TNFSF13B	True_False	0	0.713	0	0.688	0	0.64
T_cells|Mac_C6	CCL3_CCR1	False_True	0	0.744	0	1.005	0	1.012
T_cells|Mac_C6	CD2_CD58	True_False	0.691	0.738	0.892	1.081	0.812	1.06
T_cells|Mac_C6	CD44_HBEGF	True_True	1.379	1.413	0.78	0.845	0	0.71
T_cells|Mac_C6	HLA-DPB1_TNFSF13B	True_False	0	1.475	0	1.117	0	1.463
T_cells|Mac_C6	HLA-F_LILRB2	False_True	0	0.435	0	0.407	0	0.381
T_cells|Mac_C6	IFNG_Type II IFNR	False_True	0.375	0.411	0.402	0.571	0	0.484
T_cells|Mac_C6	LAIR1_LILRB4	True_True	0	0.641	0	0.23	0	0.826
T_cells|Mac_C6	TFRC_TNFSF13B	True_False	0	0.686	0	0.366	0	0.472
T_cells|Mac_C6	TNFRSF1B_GRN	True_False	1.705	1.743	1.242	1.331	0	1.459
T_cells|Mac_C6	TNF_TNFRSF1B	False_True	0.284	0.438	0	0.466	0	0.387
T_cells|Mac_C7	CCL3L1_CCR1	False_True	0	0.71	0	1.224	0.372	0.86
T_cells|Mac_C7	CCL3_CCR1	False_True	0	0.933	0	1.235	0	1.145
T_cells|Mac_C7	CD2_CD58	True_False	0.722	0.771	0.875	1.053	0.831	1.078
T_cells|Mac_C7	CD99_PILRA	False_True	0	0.637	0	0.537	0	0.84
T_cells|Mac_C7	HLA-DPB1_TNFSF13B	True_False	0	1.509	0	1.478	0	1.436
T_cells|Mac_C7	LGALS9_HAVCR2	False_True	0	0.845	0	0.323	0	0.487
T_cells|Mac_C8	CCL3L1_CCR1	False_True	0	0.71	0	1.086	0	0.81
T_cells|Mac_C8	CCL3_CCR1	False_True	0	0.933	0	1.096	0	1.096
T_cells|Mac_C8	CCL3_CCR5	False_True	0	0.481	0	0.865	0	0.932
T_cells|Mac_C8	CCL4_CCR5	False_True	0	0.345	0	1.03	0.67	0.944
T_cells|Mac_C8	CD2_CD58	True_False	0.76	0.791	0.858	1.204	0.915	1.227
T_cells|Mac_C8	CSF1R_CSF1	True_False	0.464	0.572	0	0.374	0	0.501
T_cells|Mac_C8	HLA-F_LILRB2	False_True	0	0.393	0	0.534	0	0.408
T_cells|Mac_C8	IFNG_Type II IFNR	False_True	0.4	0.405	0.435	0.586	0	0.509
T_cells|Mac_C9	CCL3L1_CCR1	False_True	0	0.649	0	1.271	0	0.823
T_cells|Mac_C9	CCL3_CCR1	False_True	0	0.871	0	1.282	0	1.109
T_cells|Mac_C9	CCL5_CCR1	False_True	1.353	1.391	0.543	1.56	1.328	1.666
T_cells|Mac_C9	HLA-F_LILRB1	False_True	0.402	0.605	0	0.676	0	0.5
T_cells|Mac_C9	IFNG_Type II IFNR	False_True	0.473	0.537	0.593	0.657	0	0.482
T_cells|Mac_C9	LGALS9_CD44	False_True	1.272	1.301	0	0.91	0	0.869
T_cells|Mac_C9	TNFRSF1B_GRN	True_False	1.764	1.787	1.326	1.464	0	1.476
T_cells|Mac_C9	TNF_TNFRSF1A	False_True	0	0.432	0.409	0.559	0.342	0.427
T_cells|Plasma	HLA-C_FAM3C	True_False	1.394	1.415	0	1.076	0	1.258
T_cells|Proliferating_DC	C5AR1_RPS19	True_False	0	1.877	0	1.579	0	1.972
T_cells|Proliferating_DC	IFNG_Type II IFNR	False_True	0	0.429	0.273	0.654	0	0.624
T_cells|Proliferating_DC	PLAUR_a4b1 complex	True_False	0.73	0.769	0	0.524	0	0.523
T_cells|Proliferating_DC	SPP1_a4b1 complex	False_False	0.586	0.75	0	0.585	0	1.702
T_cells|Proliferating_Mac	CD99_PILRA	False_True	0	0.591	0	0.777	0	0.674
T_cells|Proliferating_Mac	HLA-F_LILRB1	False_True	0.38	0.469	0.563	1.096	0	0.433
T_cells|Proliferating_Mac	PLAUR_a4b1 complex	True_False	0	0.463	0	1.041	0	0.546
T_cells|T_cells	CCL4L2_VSIR	False_True	0	0.379	0	1.089	0	0.818
T_cells|T_cells	TNF_TNFRSF1B	False_True	0.377	0.519	0.326	0.615	0	0.388
T_cells|T_cells	TNF_VSIR	False_True	0.287	0.432	0.391	0.495	0	0.364
T_cells|cDC2	TNF_VSIR	False_True	0.426	0.526	0.431	0.543	0.28	0.329
cDC1|Cancer_cell	TNF_DAG1	False_True	0	0.994	0	1.665	0.362	0.493
cDC1|Cancer_cell	TNF_FAS	False_True	0	0.953	0	1.606	0.434	0.474
cDC1|Mac_C1	PTPRC_MRC1	False_True	0	2.764	0	2.812	0	2.612
cDC1|Mac_C1	TNF_TNFRSF1A	False_True	0	1.087	0	1.602	0.462	0.632
cDC1|Mac_C10	PTPRC_MRC1	False_True	0	2.81	0	2.706	0	2.144
cDC1|Mac_C10	TNF_RIPK1	False_True	0	0.942	0	1.674	0.3	0.495
cDC1|Mac_C11	PTPRC_MRC1	False_True	0	2.509	0	2.555	0	1.708
cDC1|Mac_C2	PTPRC_MRC1	False_True	0	2.566	0	2.613	0	2.088
cDC1|Mac_C2	TNF_TNFRSF1A	False_True	0	1.056	0	1.681	0.498	0.642
cDC1|Mac_C3	TNF_TNFRSF1A	False_True	0	1.071	0	1.615	0.54	0.585
cDC1|Mac_C3	TNF_TNFRSF1B	False_True	0	1.114	0	1.716	0.45	0.579
cDC1|Mac_C4	PTPRC_MRC1	False_True	0	2.738	0	2.304	0	2.103
cDC1|Mac_C4	TNF_VSIR	False_True	0	0.992	0	1.703	0.437	0.644
cDC1|Mac_C5	PTPRC_MRC1	False_True	0	2.786	0	2.66	0	2.635
cDC1|Mac_C6	PTPRC_MRC1	False_True	0	2.642	0	2.58	0	1.919
cDC1|Mac_C6	TNF_TNFRSF1A	False_True	0	1.037	0	1.611	0.487	0.586
cDC1|Mac_C6	TNF_TNFRSF1B	False_True	0	1.046	0	1.617	0.367	0.612
cDC1|Mac_C6	TNF_VSIR	False_True	0	0.961	0	1.635	0.308	0.539
cDC1|Mac_C7	PTPRC_MRC1	False_True	0	2.56	0	2.426	0	1.8
cDC1|Mac_C7	TNF_TNFRSF1B	False_True	0	1.069	0	1.694	0.374	0.518
cDC1|Mac_C8	PTPRC_MRC1	False_True	0	2.574	0	2.558	0	2.044
cDC1|Mac_C8	TNF_TNFRSF1B	False_True	0	0.979	0	1.594	0.35	0.549
cDC1|Mac_C8	TNF_VSIR	False_True	0	0.943	0	1.576	0.309	0.545
cDC1|Mac_C9	PTPRC_MRC1	False_True	0	2.693	0	2.427	0	1.812
cDC1|Mac_C9	TNF_TNFRSF1A	False_True	0	1.039	0	1.711	0.494	0.652
cDC1|Mac_C9	TNF_VSIR	False_True	0	0.968	0	1.637	0.35	0.552
cDC1|Mast	CD74_APP	True_False	0	2.991	2.987	3.01	0	3.022
cDC1|Plasma	CD74_COPA	True_False	0	3.074	0	2.758	0	3.015
cDC1|Proliferating_Mac	TNF_TNFRSF1B	False_True	0	0.993	0	2.071	0.402	0.523
cDC1|Stromal_cell	TNF_TNFRSF1A	False_True	0	1.211	0	2.001	0	0.703
cDC1|T_cells	TNF_TNFRSF1B	False_True	0	1.126	0	1.767	0.374	0.613
cDC1|T_cells	TNF_VSIR	False_True	0	1.039	0	1.646	0.393	0.589
cDC1|cDC1	ICAM3_aLb2 complex	False_False	0	0.58	0	0.819	0	0.394
cDC1|cDC2	TNF_VSIR	False_True	0	1.134	0	1.695	0.432	0.554
cDC2|Activated_DC	HLA-DPB1_TNFSF13B	True_False	0	2.621	1.833	2.15	0	1.937
cDC2|Cancer_cell	TNF_DAG1	False_True	0.416	0.52	0.231	0.43	0.47	0.605
cDC2|Cancer_cell	TNF_FAS	False_True	0.351	0.479	0	0.372	0.541	0.586
cDC2|Ciliated_cell	IL7 receptor_IL7	True_False	0.285	0.455	0.29	0.331	0	0.38
cDC2|Mac_C1	ANXA1_FPR2	False_True	0	0.861	0.863	1.039	0	0.642
cDC2|Mac_C1	ICAM1_SPN	True_False	1.021	1.055	0.649	0.709	0.788	0.804
cDC2|Mac_C1	SPN_SIGLEC1	False_False	0	0.526	0	0.357	0	0.351
cDC2|Mac_C1	TNF_TNFRSF1A	False_True	0.461	0.613	0	0.368	0.57	0.744
cDC2|Mac_C1	TNF_TNFRSF1B	False_True	0.391	0.494	0	0.378	0.476	0.648
cDC2|Mac_C10	CD40_TNFSF13B	True_False	0	0.393	0	0.818	0	0.634
cDC2|Mac_C10	LGALS9_HAVCR2	False_True	0	0.63	0	0.36	0	0.605
cDC2|Mac_C10	TNF_RIPK1	False_True	0	0.468	0	0.44	0.408	0.607
cDC2|Mac_C11	HLA-DPB1_TNFSF13B	True_False	1.874	1.983	0	2.109	1.882	2.002
cDC2|Mac_C11	LGALS9_COLEC12	False_True	0	1.16	0	0.763	0	0.673
cDC2|Mac_C11	TNFRSF1A_GRN	True_False	0	1.466	0	1.324	0	1.516
cDC2|Mac_C2	AXL_GAS6	True_False	0	0.272	0	0.188	0	0.313
cDC2|Mac_C2	LGALS9_COLEC12	False_True	0	1.153	0.641	0.903	0	0.63
cDC2|Mac_C2	LGALS9_HAVCR2	False_True	0	0.581	0	0.47	0	0.541
cDC2|Mac_C2	TGFB1_TGFbeta receptor1	False_True	0	0.271	0	0.229	0	0.309
cDC2|Mac_C2	TNF_TNFRSF1A	False_True	0.429	0.582	0.202	0.447	0.605	0.754
cDC2|Mac_C3	ANXA1_FPR3	False_True	0.856	1.06	1.076	1.391	0.855	0.936
cDC2|Mac_C3	LGALS9_COLEC12	False_True	0	0.941	0.606	1.066	0	0.609
cDC2|Mac_C3	LGALS9_HAVCR2	False_True	0	0.627	0	0.343	0	0.538
cDC2|Mac_C3	TNF_TNFRSF1A	False_True	0.471	0.597	0.2	0.381	0.648	0.697
cDC2|Mac_C3	TNF_TNFRSF1B	False_True	0.516	0.64	0.218	0.482	0.558	0.691
cDC2|Mac_C4	CD40_TNFSF13B	True_False	0	0.414	0	0.528	0	0.545
cDC2|Mac_C4	LGALS9_COLEC12	False_True	0	0.957	0	0.802	0	0.561
cDC2|Mac_C4	TNF_VSIR	False_True	0.397	0.518	0	0.469	0.544	0.756
cDC2|Mac_C5	ALOX5_ALOX5AP	False_False	1.909	1.937	1.417	1.676	0	1.979
cDC2|Mac_C5	CD2_CD58	True_False	0	0.336	0	0.419	0.26	0.578
cDC2|Mac_C5	CD40_TNFSF13B	True_False	0	0.393	0	0.697	0	0.62
cDC2|Mac_C5	LGALS9_COLEC12	False_True	0	1.011	0	0.991	0	0.647
cDC2|Mac_C6	CD2_CD58	True_False	0.295	0.368	0	0.422	0.307	0.448
cDC2|Mac_C6	LGALS9_COLEC12	False_True	0	1.108	0	0.952	0	0.621
cDC2|Mac_C6	TNFRSF1A_GRN	True_False	1.639	1.661	0	1.188	0	1.362
cDC2|Mac_C6	TNF_TNFRSF1A	False_True	0.435	0.563	0	0.377	0.594	0.699
cDC2|Mac_C6	TNF_TNFRSF1B	False_True	0.406	0.572	0	0.383	0.475	0.724
cDC2|Mac_C6	TNF_VSIR	False_True	0.355	0.487	0	0.4	0.416	0.651
cDC2|Mac_C7	ALOX5_ALOX5AP	False_False	0	1.45	0	1.303	0	1.322
cDC2|Mac_C7	ANXA1_FPR3	False_True	0.901	1.143	1.092	1.129	0	0.906
cDC2|Mac_C7	CD2_CD58	True_False	0.326	0.401	0	0.393	0.327	0.467
cDC2|Mac_C7	CSF1R_CSF1	True_False	0.505	0.686	0	0.57	0.559	0.663
cDC2|Mac_C7	LGALS9_COLEC12	False_True	0	0.899	0	0.574	0	0.53
cDC2|Mac_C7	TNF_TNFRSF1B	False_True	0.488	0.595	0.223	0.46	0.482	0.63
cDC2|Mac_C8	CD2_CD58	True_False	0.364	0.421	0	0.544	0.411	0.615
cDC2|Mac_C8	CSF1R_CSF1	True_False	0.674	0.784	0.508	0.573	0.649	0.76
cDC2|Mac_C8	LGALS9_HAVCR2	False_True	0	0.657	0	0.37	0	0.548
cDC2|Mac_C8	TNF_TNFRSF1B	False_True	0.39	0.505	0	0.36	0.457	0.661
cDC2|Mac_C8	TNF_VSIR	False_True	0	0.469	0	0.341	0.416	0.657
cDC2|Mac_C9	ALOX5_ALOX5AP	False_False	1.831	1.84	0.829	1.338	0	1.464
cDC2|Mac_C9	ANXA1_FPR1	False_True	1.047	1.185	1.035	1.29	0	0.962
cDC2|Mac_C9	CD2_CD58	True_False	0.36	0.373	0	0.413	0.311	0.516
cDC2|Mac_C9	CD40_TNFSF13B	True_False	0	0.601	0	0.576	0.855	0.978
cDC2|Mac_C9	HLA-F_LILRB1	False_True	0	0.415	0	0.529	0	0.441
cDC2|Mac_C9	LGALS9_CD44	False_True	0	1.177	0.899	0.994	0	0.965
cDC2|Mac_C9	LGALS9_HAVCR2	False_True	0	0.615	0	0.433	0	0.504
cDC2|Mac_C9	TNFRSF1A_GRN	True_False	1.698	1.704	0	1.322	0	1.379
cDC2|Mac_C9	TNF_TNFRSF1A	False_True	0.426	0.565	0.298	0.476	0.602	0.764
cDC2|Mac_C9	TNF_VSIR	False_True	0	0.494	0.246	0.403	0.458	0.664
cDC2|Mast	ALOX5_ALOX5AP	False_False	0	1.629	0	0.649	0	1.31
cDC2|Mast	CD74_APP	True_False	0	2.622	0	2.617	0	2.682
cDC2|Plasma	CD74_COPA	True_False	0	2.705	0	2.364	0	2.675
cDC2|Proliferating_DC	CD74_COPA	True_False	0	2.554	0	2.416	0	2.712
cDC2|Proliferating_DC	HLA-DPB1_TNFSF13B	True_False	1.858	2.071	1.769	1.918	0	1.813
cDC2|Proliferating_Mac	TNF_TNFRSF1B	False_True	0.33	0.519	0	0.837	0.51	0.635
cDC2|Stromal_cell	TNF_TNFRSF1A	False_True	0.436	0.737	0.238	0.767	0	0.816
cDC2|T_cells	ALOX5_ALOX5AP	False_False	0	1.481	0	0.762	0	1.277
cDC2|T_cells	CD74_COPA	True_False	2.591	2.652	0	2.361	0	2.714
cDC2|T_cells	TNF_TNFRSF1B	False_True	0.499	0.652	0	0.532	0.481	0.725
cDC2|T_cells	TNF_VSIR	False_True	0.41	0.565	0.28	0.412	0.501	0.701
cDC2|cDC2	ALOX5_ALOX5AP	False_False	0	1.517	0	1.147	0	1.563
cDC2|cDC2	CD2_CD58	True_False	0.347	0.349	0	0.433	0.442	0.454
cDC2|cDC2	TNF_TNFRSF1A	False_True	0.434	0.57	0	0.39	0.44	0.628
cDC2|cDC2	TNF_VSIR	False_True	0.548	0.66	0.32	0.46	0.539	0.666
